# Supplementary material for: Oscillations via Spike-Timing Dependent Plasticity in a Feed-Forward Model
Source: PLoS Comput Biol. 2016 Apr 15;12(4):e1004878. doi: 10.1371/journal.pcbi.1004878 (PMC4833372; doi:10.1371/journal.pcbi.1004878)
Supplement: S1 Software — It also contains all the scripts that generated the figures. (ZIP) [file pcbi.1004878.s001.zip]

Archive with 57 entries (54 files):
- STDP+OSC-PLOS151226/
- STDP+OSC-PLOS151226/CommonLib/
- STDP+OSC-PLOS151226/CommonLib/AnlzPhaseEvolution.m
- STDP+OSC-PLOS151226/CommonLib/CalcMeanOfGammaK.m
- STDP+OSC-PLOS151226/CommonLib/CalcQofPhi.m
- STDP+OSC-PLOS151226/CommonLib/CalcR2.m
- STDP+OSC-PLOS151226/CommonLib/CalcWstar.m
- STDP+OSC-PLOS151226/CommonLib/CalcWstatsOfPhi.m
- STDP+OSC-PLOS151226/CommonLib/EmbedFont2EPS.bat
- STDP+OSC-PLOS151226/CommonLib/F2SubPlot.m
- STDP+OSC-PLOS151226/CommonLib/Fig2SubPlot.m
- STDP+OSC-PLOS151226/CommonLib/Fit2Gamma.m
- STDP+OSC-PLOS151226/CommonLib/FitLinearA.m
- STDP+OSC-PLOS151226/CommonLib/FitLinearAB.m
- STDP+OSC-PLOS151226/CommonLib/freezeColors.m
- STDP+OSC-PLOS151226/CommonLib/GenRandonSpikeTrains.m
- STDP+OSC-PLOS151226/CommonLib/GenRandonSpikeTrainsACDC.m
- STDP+OSC-PLOS151226/CommonLib/GenRandonSpikeTrainsCCmat.m
- STDP+OSC-PLOS151226/CommonLib/GenSynapticInput.m
- STDP+OSC-PLOS151226/CommonLib/gswin32c.bat
- STDP+OSC-PLOS151226/CommonLib/KernelsEG2SubPlot.m
- STDP+OSC-PLOS151226/CommonLib/KernelsO2SubPlot.m
- STDP+OSC-PLOS151226/CommonLib/LayFig.m
- STDP+OSC-PLOS151226/CommonLib/LayLgnd.m
- STDP+OSC-PLOS151226/CommonLib/LayPanelsIDs.m
- STDP+OSC-PLOS151226/CommonLib/LaySub.m
- STDP+OSC-PLOS151226/CommonLib/LayText.m
- STDP+OSC-PLOS151226/CommonLib/LearningSynapse.m
- STDP+OSC-PLOS151226/CommonLib/LInFinit.m
- STDP+OSC-PLOS151226/CommonLib/LInFneuron.m
- STDP+OSC-PLOS151226/CommonLib/LogHeader.m
- STDP+OSC-PLOS151226/CommonLib/ReadExcel.m
- STDP+OSC-PLOS151226/CommonLib/SaveFigure.m
- STDP+OSC-PLOS151226/CommonLib/SaveNlog.m
- STDP+OSC-PLOS151226/CommonLib/SetConfiguration.m
- STDP+OSC-PLOS151226/CommonLib/SetLearningK.m
- STDP+OSC-PLOS151226/CommonLib/SetLearningType.m
- STDP+OSC-PLOS151226/CommonLib/SetPlotDEFS.m
- STDP+OSC-PLOS151226/CommonLib/ShrinkLegendBox.m
- STDP+OSC-PLOS151226/Oscillations/
- STDP+OSC-PLOS151226/Oscillations/BatOsc_1syn.m
- STDP+OSC-PLOS151226/Oscillations/BatOsc_ExcRing.m
- STDP+OSC-PLOS151226/Oscillations/PackDriftFigures.m
- STDP+OSC-PLOS151226/Oscillations/PackWeakSynProfiles.m
- STDP+OSC-PLOS151226/Oscillations/Plot1synSTDPbyPhase.m
- STDP+OSC-PLOS151226/Oscillations/Plot2Profiles.m
- STDP+OSC-PLOS151226/Oscillations/PlotDriftVsX.m
- STDP+OSC-PLOS151226/Oscillations/PlotPopProfileVsStaticSolution.m
- STDP+OSC-PLOS151226/Oscillations/PlotPostRaster.m
- STDP+OSC-PLOS151226/Oscillations/PlotProfileDynamics.m
- STDP+OSC-PLOS151226/Oscillations/PlotRing.m
- STDP+OSC-PLOS151226/Oscillations/PlotSTDPrules.m
- STDP+OSC-PLOS151226/Oscillations/PlotSynEvolution.m
- STDP+OSC-PLOS151226/Oscillations/PlotWeakSynProfiles.m
- STDP+OSC-PLOS151226/Oscillations/TestOscRaster.m
- STDP+OSC-PLOS151226/Oscillations/TestRecord.m
- STDP+OSC-PLOS151226/Oscillations/TestSpikeGen.m
