# Supplementary material for: Oscillations via Spike-Timing Dependent Plasticity in a Feed-Forward Model
Source: PLoS Comput Biol. 2016 Apr 15;12(4):e1004878. doi: 10.1371/journal.pcbi.1004878 (PMC4833372; doi:10.1371/journal.pcbi.1004878)
Supplement: S1 Software — It also contains all the scripts that generated the figures. (ZIP) [file pcbi.1004878.s001.zip › STDP+OSC-PLOS151226/CommonLib/AnlzPhaseEvolution.m]

function [NoExcSTDP, NoInhSTDP, ExcDesc, InhDesc, ExcSynW, InhSynW, ExcPhi, InhPhi, SupeposedExc, SupeposedInh, OutputDC, OutputPhase, ExcWeightsStats, InhWeightsStats, Vd, PhLag] = AnlzPhaseEvolution (PathPref, Record, OutputPhaseResolution)

NoInhSTDP = 0;
NoExcSTDP = 0;
try
	load ([PathPref, Record.fileName, 'inh.mat']);
catch err
	InhSynW = Record.InhSynW0 * ones (Record.InhSynCount, Record.ProcessingMinutes * 60);
	NoInhSTDP = 1;
end;
try
	load ([PathPref, Record.fileName, 'exc.mat']);
catch err
	ExcSynW = Record.ExcSynW0 * ones (Record.ExcSynCount, Record.ProcessingMinutes * 60);
	NoExcSTDP = 1;
end;
try
	load ([PathPref, Record.fileName, 'InhDesc.mat']);
	Period = 1/Record.dt/InhDesc.AC_F;
catch err
	InhDesc.RateAC = 0;
end;
try
	load ([PathPref, Record.fileName, 'ExcDesc.mat']);
	Period = 1/Record.dt/ExcDesc.AC_F;
catch err
	ExcDesc.RateAC = Record.CommonRateAC;
	Period = 1/Record.dt/Record.CommonAC_F;
end;

load ([PathPref, Record.fileName, 'PstActivity.mat']);
load ([PathPref, Record.fileName, 'PreActivity.mat']);

ExcPhi = 2*pi/Record.ExcSynCount*(1:Record.ExcSynCount); % generated with cos (w*t-phi)
InhPhi = 2*pi/Record.InhSynCount*(1:Record.InhSynCount); % generated with cos (w*t-phi)

% input temporal phase by weights
SupeposedExc = exp (1i*ExcPhi) * ExcSynW / Record.ExcSynCount;
SupeposedInh = exp (1i*InhPhi) * InhSynW / Record.InhSynCount;

% temporal phases by activity
Min2bins = (1:OutputPhaseResolution)*60/(Record.dt*OutputPhaseResolution);
OutputPhase = zeros (Record.ProcessingMinutes*OutputPhaseResolution, 1);
OutputDC = zeros (Record.ProcessingMinutes*OutputPhaseResolution, 1);
for minute = 1:Record.ProcessingMinutes
	FirstSpike = 1;
	for MinPart = 1:OutputPhaseResolution
		LastSpike = find (PstActivity(minute).SpikesTimes < Min2bins(MinPart), 1, 'last');
		MinPartSP = PstActivity(minute).SpikesTimes(FirstSpike:LastSpike) + 0.5; % the + 0.5 is a correction of the post synaptic spike to the time bin center
		FirstSpike = LastSpike+1;

		ind = MinPart + (minute-1)*OutputPhaseResolution;
		OutputPhase(ind) = sum (exp (2i*pi/Period * MinPartSP));
		OutputDC(ind) = length(MinPartSP)*OutputPhaseResolution/60;
	end;
end

% calculate the weight statistics as a function of the pre/post relative phase
ExcWeightsStats = zeros (Record.ExcSynCount, 2);
InhWeightsStats = zeros (Record.InhSynCount, 2);
inputStep = 60/OutputPhaseResolution;
OutputAnglePpi = angle (OutputPhase) + pi;
OutputPhaseLen = length (OutputPhase);
for i = (OutputPhaseLen/2+1):OutputPhaseLen
	inputTimes = (1:inputStep)+(i-1)*inputStep;
	[m shift] = min (abs (ExcPhi - OutputAnglePpi(i)));
	RelativePhases = [shift:Record.ExcSynCount 1:shift-1];
	ExcWeightsStats (:, 1) = ExcWeightsStats (:, 1) + sum (ExcSynW (RelativePhases, inputTimes), 2);
	ExcWeightsStats (:, 2) = ExcWeightsStats (:, 2) + sum (ExcSynW (RelativePhases, inputTimes).^2, 2);
	[m shift] = min (abs (InhPhi - OutputAnglePpi(i)));
	RelativePhases = [shift:Record.InhSynCount 1:shift-1];
	InhWeightsStats (:, 1) = InhWeightsStats (:, 1) + sum (InhSynW (RelativePhases, inputTimes), 2);
	InhWeightsStats (:, 2) = InhWeightsStats (:, 2) + sum (InhSynW (RelativePhases, inputTimes).^2, 2);
end;
N = size (ExcSynW, 2)/2;
ExcWeightsStats = ExcWeightsStats / N;
ExcWeightsStats (:, 2) = ((ExcWeightsStats (:, 2) - ExcWeightsStats (:, 1).^2).^0.5) / (N^0.5);
InhWeightsStats = InhWeightsStats / N;
InhWeightsStats (:, 2) = ((InhWeightsStats (:, 2) - InhWeightsStats (:, 1).^2).^0.5) / (N^0.5);

DPhase2DT = diff (angle (SupeposedExc(end/2:end)));
DPhase2DT = DPhase2DT(abs(DPhase2DT) < pi);					% filtering out the diff points of wrapped angle
Vd(1) = 3600/(2*pi)*mean (DPhase2DT);						% in revolutions per Hour
Vd(2) = 3600/(2*pi)*std (DPhase2DT)/length(DPhase2DT)^.5;	% standard error of the mean

OutPh = repmat(angle (OutputPhase((end/2+1):end))', 60/OutputPhaseResolution, 1);
PhaseD = angle (SupeposedExc((end/2+1):end)) - OutPh(:)';
PhaseD(PhaseD > pi) = PhaseD(PhaseD > pi) - 2*pi;	% correcting for wrapped angle
PhaseD(PhaseD < -pi) = PhaseD(PhaseD < -pi) + 2*pi;	% correcting for wrapped angle
PhLag(1, 1) = mean (PhaseD);
PhLag(1, 2) = std (PhaseD);
PhaseD = angle (SupeposedInh((end/2+1):end)) - OutPh(:)';
PhaseD(PhaseD > pi) = PhaseD(PhaseD > pi) - 2*pi;	% correcting for wrapped angle
PhaseD(PhaseD < -pi) = PhaseD(PhaseD < -pi) + 2*pi;	% correcting for wrapped angle
PhLag(2, 1) = mean (PhaseD);
PhLag(2, 2) = std (PhaseD);
