# Supplementary material for: Oscillations via Spike-Timing Dependent Plasticity in a Feed-Forward Model
Source: PLoS Comput Biol. 2016 Apr 15;12(4):e1004878. doi: 10.1371/journal.pcbi.1004878 (PMC4833372; doi:10.1371/journal.pcbi.1004878)
Supplement: S1 Software — It also contains all the scripts that generated the figures. (ZIP) [file pcbi.1004878.s001.zip › STDP+OSC-PLOS151226/CommonLib/CalcQofPhi.m]

function QofPhi = CalcQofPhi (LearningType, Theta, GammaR, NiTauP, AllPhis)

switch (LearningType)
	case {'E'} % Exponential Hebbian
		NiTauD = NiTauP*Theta;
		OmNiP = -atan (NiTauP);
		OmNiD = atan (NiTauD);
		Qp = GammaR*(1+NiTauP^2)^-.5;
		Qd = GammaR*(1+NiTauD^2)^-.5;
	case {'A'} % Exponential Anti-Hebbian
		NiTauD = NiTauP*Theta;
		OmNiP = atan (NiTauP);
		OmNiD = -atan (NiTauD);
		Qp = GammaR*(1+NiTauP^2)^-.5;
		Qd = GammaR*(1+NiTauD^2)^-.5;
	case {'G'} % Gaussian
		NiTauD = NiTauP*1.5;
		OmNiP = -NiTauP*Theta;
		OmNiD = OmNiP;
		Qp = GammaR*exp(-0.5*NiTauP^2);
		Qd = GammaR*exp(-0.5*NiTauD^2);
end;
QofPhi = (1 + Qd*cos(OmNiD-pi*AllPhis)) ./ (1 + Qp*cos(OmNiP-pi*AllPhis));
		
