# Supplementary material for: Oscillations via Spike-Timing Dependent Plasticity in a Feed-Forward Model
Source: PLoS Comput Biol. 2016 Apr 15;12(4):e1004878. doi: 10.1371/journal.pcbi.1004878 (PMC4833372; doi:10.1371/journal.pcbi.1004878)
Supplement: S1 Software — It also contains all the scripts that generated the figures. (ZIP) [file pcbi.1004878.s001.zip › STDP+OSC-PLOS151226/CommonLib/CalcWstatsOfPhi.m]

function [phix Weights] = CalcWstatsOfPhi (PathPref, RecordsList)

N = length(RecordsList);

Weights = zeros (N, 2);
phix = zeros (N, 1);
for i = 1:N
	fileName = RecordsList(i).fileName;
	load ([PathPref, fileName, 'inh.mat']);
	load ([PathPref, fileName, 'InhDesc.mat']);
	
	Weights (i, 1) = mean(InhSynW(end/2:end));
	Weights (i, 2) = std(InhSynW(end/2:end));
	
	phix (i) = InhDesc.AC_P;
end;
