# Supplementary material for: Oscillations via Spike-Timing Dependent Plasticity in a Feed-Forward Model
Source: PLoS Comput Biol. 2016 Apr 15;12(4):e1004878. doi: 10.1371/journal.pcbi.1004878 (PMC4833372; doi:10.1371/journal.pcbi.1004878)
Supplement: S1 Software — It also contains all the scripts that generated the figures. (ZIP) [file pcbi.1004878.s001.zip › STDP+OSC-PLOS151226/CommonLib/F2SubPlot.m]

function F2SubPlot (PanelPOS, LegendPOS, IsLTP, IsSnippet)

SetPlotDEFS;
colorSet = FIVE_COLORS;

LaySub (PanelPOS, -1, '0');

w = 0:0.001:1;
mu = [0 0.05 0.2 0.5 1];
plotCount = length(mu);
plotLegend = cell(plotCount,1);
for i = 1:plotCount
	if (IsLTP)
		plot (w, (1-w).^mu(i), 'Color', colorSet(i,:), 'LineWidth', 1.5);
	else
		plot (w, w.^mu(i), 'Color', colorSet(i,:), 'LineWidth', 1.5);
	end
	plotLegend(i) = {sprintf('\\mu=%.2f', mu(i))};
end

ylim ([0 1.01]);
set (gca, 'XTick', 0:0.5:1);
set (gca, 'YTick', [0, 1]);

if (IsSnippet)
	set (gca, 'YTickLabel', '');
	set (gca, 'XTickLabel', '');
	axis off;
else
	if (IsLTP)
		ylabel ('f_+(w)'); %, 'FontSize', 11); % 'Position', [1.1, 0]
		set (gca, 'XTickLabel', '');
		if		(length (LegendPOS) == 4)
			LayLgnd (plotLegend, LegendPOS(1), LegendPOS(2), -1, -1, -1, '0');
		elseif	(length (LegendPOS) == 6)
			LayLgnd (plotLegend, LegendPOS(1), LegendPOS(2), LegendPOS(5), LegendPOS(6), -1, '0');
		end;
	else
		ylabel ('f_-(w)'); %, 'FontSize', 11); % 'Position', [1.1, 0]
		xlabel ('w');
	end;
end;
