# Supplementary material for: Oscillations via Spike-Timing Dependent Plasticity in a Feed-Forward Model
Source: PLoS Comput Biol. 2016 Apr 15;12(4):e1004878. doi: 10.1371/journal.pcbi.1004878 (PMC4833372; doi:10.1371/journal.pcbi.1004878)
Supplement: S1 Software — It also contains all the scripts that generated the figures. (ZIP) [file pcbi.1004878.s001.zip › STDP+OSC-PLOS151226/CommonLib/Fig2SubPlot.m]

function Fig2SubPlot (hMainFig, FigName, SubFigPos, SubLegendPos, SubColorbarPos)

hSubFig = hgload (FigName);

% embed the figure into the main figure and set its new position
hSubFigChild = get (hSubFig, 'Child');
set (hSubFigChild, 'Parent', hMainFig);
set (hSubFigChild, 'Position', SubFigPos);

% special treatment to the Legend box
hSubLegend = findobj (hSubFigChild, 'type', 'axes', 'tag', 'legend');
if (isfloat (hSubLegend))
	if  (length (SubLegendPos) >= 4)
		set (hSubLegend, 'Position', SubLegendPos(1:4));	% reposition the legend box
		if  (length (SubLegendPos) == 6)					% resize the legend box
			ShrinkLegendBox (hSubLegend, SubLegendPos(5), SubLegendPos(6));
		end;
		uistack (hSubLegend, 'top');				% make it visible
	else
		uistack (hSubLegend, 'bottom');				% make it invisible
	end;
end

% special treatment to the Colorbar box
hSubColorbar = findobj (hSubFigChild, 'type', 'axes', 'tag', 'Colorbar');
if isfloat (hSubColorbar)
	set (hSubColorbar, 'Position', SubColorbarPos);	% resize the legend box
end
delete(hSubFig);
