# Supplementary material for: Oscillations via Spike-Timing Dependent Plasticity in a Feed-Forward Model
Source: PLoS Comput Biol. 2016 Apr 15;12(4):e1004878. doi: 10.1371/journal.pcbi.1004878 (PMC4833372; doi:10.1371/journal.pcbi.1004878)
Supplement: S1 Software — It also contains all the scripts that generated the figures. (ZIP) [file pcbi.1004878.s001.zip › STDP+OSC-PLOS151226/CommonLib/GenRandonSpikeTrainsACDC.m]

function SpikeTrains = GenRandonSpikeTrainsACDC (timeBins, SinapseCount, dt, rate, GroupsDesc, DCpadLen)
% this method generates random spike trains using "Bernoulli process" for each time bin dt
% the temporal spike rate (probability for a spike at (t, t+dt)) is set by:
%	either the "rate" constant
%	or by the complex struct vector "GroupsDesc",
%	which contains a descriptor for the rate temporal function of the different inputs
%%
if (isstruct (GroupsDesc) == 0)
 	SpikeTrains = 1*(rand (timeBins, SinapseCount) <= rate*dt); % 1* to convert from logical to float
else
	SpikeTrains = zeros (timeBins, SinapseCount);
	t = dt*(1:timeBins)';
	id = 1;
	for subG = 1:length (GroupsDesc)
		groupSize = GroupsDesc(subG).GroupCount;

		if (GroupsDesc(subG).AC_P == -1)
			PhiI = 2*pi/groupSize*(1:groupSize);
		else
			PhiI = GroupsDesc(subG).AC_P*ones(groupSize,1);
		end;
		for i = 1:groupSize
			SpikeTrains(:, id) = 1*(rand (timeBins, 1) <= ...
				dt*(GroupsDesc(subG).RateDC+GroupsDesc(subG).RateAC*cos (2*pi*GroupsDesc(subG).AC_F*t-PhiI(i)))); % 1* to convert from logical to float
			id = id + 1;
		end;
	end;
	% DC rate padding in the beginning and end of the sample to remove minute to minute stiching artifacts
	SpikeTrains(1:DCpadLen,:) = 1*(rand (DCpadLen, SinapseCount) <= rate*dt); % 1* to convert from logical to float
	SpikeTrains(end-DCpadLen+1:end,:) = 1*(rand (DCpadLen, SinapseCount) <= rate*dt); % 1* to convert from logical to float
end;
