# Supplementary material for: Oscillations via Spike-Timing Dependent Plasticity in a Feed-Forward Model
Source: PLoS Comput Biol. 2016 Apr 15;12(4):e1004878. doi: 10.1371/journal.pcbi.1004878 (PMC4833372; doi:10.1371/journal.pcbi.1004878)
Supplement: S1 Software — It also contains all the scripts that generated the figures. (ZIP) [file pcbi.1004878.s001.zip › STDP+OSC-PLOS151226/CommonLib/GenRandonSpikeTrainsCCmat.m]

function SpikeTrains = GenRandonSpikeTrainsCCmat (timeBins, SinapseCount, dt, rate, GroupsDesc)

rDT = rate*dt;
if GroupsDesc.InterGroupCorr == 0
	if GroupsDesc.SubGroupCorr == 0
		SpikeTrains = 1*(rand (timeBins, SinapseCount) <= rDT); % 1* to convert from logical to float
	else
		SpikeTrains = zeros (timeBins, SinapseCount);
		groupsCount = length(GroupsDesc.SubGroupCorr);
		groupSize = SinapseCount/groupsCount;
		for subG = 1:groupsCount
			SubGroupCorrRoot = GroupsDesc.SubGroupCorr(subG) ^ .5;
			X0 = rand (timeBins, 1) <= rDT; X1 = (1-X0);
			Nu = rand (timeBins, groupSize) <= (rDT + SubGroupCorrRoot * (1-rDT));
			Phi = rand (timeBins, groupSize) <= (rDT * (1-SubGroupCorrRoot));
			for i = 1:groupSize
				SpikeTrains(:,(subG-1)*groupSize+i) = Nu(:,i) .* X0 + Phi(:,i) .* X1;
			end;
		end;
	end;
else
	SpikeTrains = zeros (timeBins, SinapseCount);
	groupsCount = length(GroupsDesc.SubGroupCorr);
	groupSize = SinapseCount/groupsCount;

	% recursive call to generate X0
	X0Desc.SubGroupCorr = GroupsDesc.InterGroupCorr ./ GroupsDesc.SubGroupCorr(1); % assuming the GroupsDesc.SubGroupCorr is isotropic
	X0Desc.InterGroupCorr = 0;
	X0 = GenRandonSpikeTrainsCCmat (timeBins, groupsCount, dt, rate, X0Desc);
	
	X1 = (1-X0);
	for subG = 1:groupsCount
		SubGroupCorrRoot = GroupsDesc.SubGroupCorr(subG) ^ .5;
		Nu = rand (timeBins, groupSize) <= (rDT + SubGroupCorrRoot * (1-rDT));
		Phi = rand (timeBins, groupSize) <= (rDT * (1-SubGroupCorrRoot));
		for i = 1:groupSize
			SpikeTrains(:,(subG-1)*groupSize+i) = Nu(:,i) .* X0(:,subG) + Phi(:,i) .* X1(:,subG);
		end;
	end;
end;
