# Supplementary material for: Oscillations via Spike-Timing Dependent Plasticity in a Feed-Forward Model
Source: PLoS Comput Biol. 2016 Apr 15;12(4):e1004878. doi: 10.1371/journal.pcbi.1004878 (PMC4833372; doi:10.1371/journal.pcbi.1004878)
Supplement: S1 Software — It also contains all the scripts that generated the figures. (ZIP) [file pcbi.1004878.s001.zip › STDP+OSC-PLOS151226/CommonLib/GenSynapticInput.m]

if (isstruct (ExcDesc) && isfield (ExcDesc, 'SubGroupCorr'))
	ExcSpikeTrain = GenRandonSpikeTrainsCCmat (minuteTimeBins, ExcSynCount, dt, ExcMeanRate, ExcDesc);
else
	ExcSpikeTrain = GenRandonSpikeTrainsACDC (minuteTimeBins, ExcSynCount, dt, ExcMeanRate, ExcDesc, secondTimeBins/2);
end;
if (isstruct (InhDesc) && isfield (InhDesc, 'SubGroupCorr'))
	InhSpikeTrain = GenRandonSpikeTrainsCCmat (minuteTimeBins, InhSynCount, dt, InhMeanRate, InhDesc);
else
	InhSpikeTrain = GenRandonSpikeTrainsACDC (minuteTimeBins, InhSynCount, dt, InhMeanRate, InhDesc, secondTimeBins/2);
end;
%%
if (USE_DELTA_SPIKES == 0)
	% Convolution with alpha shaped kernel
	c = conv2 (InhSpikeTrain, cellP.InhKernel);
	InhSynGn = c(1:minuteTimeBins, :);

	c = conv2 (ExcSpikeTrain, cellP.ExcKernel);
	ExcSynGn = c(1:minuteTimeBins, :);
else
	% normalization to have same integral as with filtering
	InhSynGn = (cellP.TAUinh^2*cellP.GnInhMean/dt)*InhSpikeTrain;
	ExcSynGn = (cellP.TAUexc^2*cellP.GnExcMean/dt)*ExcSpikeTrain;
end;
%% 
for i = 1:InhSynCount
	spPos = find (InhSpikeTrain(:,i));
	InhSyn(i).SpikesTimes = [spPos; minuteTimeBins+1]; % the extra last spike is a dummy spike used by the LInFneuron code when referring to the "next spike position" in the DW learning
end;
for i = 1:ExcSynCount
	spPos = find (ExcSpikeTrain(:,i));
	ExcSyn(i).SpikesTimes = [spPos; minuteTimeBins+1]; % the extra last spike is a dummy spike used by the LInFneuron code when referring to the "next spike position" in the DW learning
end;
% figure; plot (InhSpikeTrain(1:1000,1)); hold;  plot (InhSynGn(1:1000,1), 'r');

%% Clearing temporary variables
if (InhStaCount==0); clear InhSpikeTrain; end; % this matrix is used only in STA analysis
if (ExcStaCount==0); clear ExcSpikeTrain; end; % this matrix is used only in STA analysis
clear c;
clear spPos;
