# Supplementary material for: Oscillations via Spike-Timing Dependent Plasticity in a Feed-Forward Model
Source: PLoS Comput Biol. 2016 Apr 15;12(4):e1004878. doi: 10.1371/journal.pcbi.1004878 (PMC4833372; doi:10.1371/journal.pcbi.1004878)
Supplement: S1 Software — It also contains all the scripts that generated the figures. (ZIP) [file pcbi.1004878.s001.zip › STDP+OSC-PLOS151226/CommonLib/KernelsEG2SubPlot.m]

function KernelsEG2SubPlot (PanelPOS, LegendPOS, LearningType, Thetas2Plot, IsSnippet)
global GaussianK;
global ExponentialK;

SetPlotDEFS;
colorSet = FOUR_COLORS;

plotCount = length(Thetas2Plot);
plotLegend = cell(plotCount,1);

TauP = 20e-3;
t = 5*TauP*(-1:0.001:1);
tP = t > 0;
tM = t < 0;
tX = 1e3*t;

LaySub (PanelPOS, -1, '0');

for i = plotCount:-1:1
	Theta = Thetas2Plot(i);
	if (LearningType == 'G')
		Kp = GaussianK (t, Theta*TauP, TauP);
		Kd = GaussianK (t, Theta*TauP, 1.5*TauP);
		plotLegend(plotCount+1-i) = {sprintf('T = %d ms', 1000*Theta*TauP)};
	else
		Kp = tP .* ExponentialK (t, TauP);
		Kd = -tM .* ExponentialK (t, -Theta*TauP);
		plotLegend(plotCount+1-i) = {sprintf('\\tau_- = %d ms', 1000*Theta*TauP)};
	end;
	
	if (i == 1)
		plot (tX, Kp-Kd, 'Color', colorSet(i,:), 'LineWidth', 1.5);
	else
		plot (tX, Kp-Kd, 'Color', colorSet(i,:), 'LineWidth', 1);
	end;
	
	m(i) = min (Kp-Kd);
	M(i) = max (Kp-Kd);
	
end;

plot ([tX(1), tX(end)], [0 0], 'k');
plot ([0 0], [min(m) max(M)], 'k');
ylim ([min(m) max(M)]*1.01);

set (gca, 'XTick', -100:50:100);
set (gca, 'YTick', 0);

if (IsSnippet)
	set (gca, 'YTickLabel', '');
	set (gca, 'XTickLabel', '');
	axis off;
else
	xlabel('\Delta = t_{post} - t_{pre}  [ms]');
	ylabel('K_+(\Delta) - K_-(\Delta)');
	LayLgnd (plotLegend, LegendPOS(1), LegendPOS(2), LegendPOS(3), LegendPOS(3), -1, '0');
end;
