# Supplementary material for: Oscillations via Spike-Timing Dependent Plasticity in a Feed-Forward Model
Source: PLoS Comput Biol. 2016 Apr 15;12(4):e1004878. doi: 10.1371/journal.pcbi.1004878 (PMC4833372; doi:10.1371/journal.pcbi.1004878)
Supplement: S1 Software — It also contains all the scripts that generated the figures. (ZIP) [file pcbi.1004878.s001.zip › STDP+OSC-PLOS151226/CommonLib/KernelsO2SubPlot.m]

function KernelsO2SubPlot (PanelPOS, LearningType, Theta, IsSnippet, IsLowest)
global LearningKp;
global LearningKd;

Tau = 20e-3;
t = 5*Tau*(-1:0.001:1);
tX = 1000*t;

if (LearningType == 'O')
	Kp = LearningKp (t, Theta, Tau);
	Kd = LearningKd (t, Theta, Tau);
else
	Kt = sign(t) .* exp (-abs(t)/Tau);

	Kp = max(Kt,0);
	Kd = -min(Kt,0);
end;
	
mT = min (tX); MT = max (tX);
mY = -max (Kd); MY = max (Kp);

LaySub (PanelPOS, -1, '0');
plot ([mT MT], [0 0], 'k', 'LineWidth', 1); plot ([0, 0], [-1, 1], 'k', 'LineWidth', 1); % axes
plot (tX, Kp, 'b', 'LineWidth', 1);
plot (tX, -Kd, 'r', 'LineWidth', 1);
plot (tX, Kp-Kd, 'k--', 'LineWidth', 1);

ylim ([mY MY]*1.05);
set (gca, 'YTick', []);
if (IsSnippet)
	axis off;
else
	ylabel ('\Delta w', 'Position', [1.1*mT, 0]);
	if (IsLowest)
		xlabel('t_{post} - t_{pre}  [ms]');
	else
		set (gca, 'XTickLabel', '');
	end;
end;
