# Supplementary material for: Oscillations via Spike-Timing Dependent Plasticity in a Feed-Forward Model
Source: PLoS Comput Biol. 2016 Apr 15;12(4):e1004878. doi: 10.1371/journal.pcbi.1004878 (PMC4833372; doi:10.1371/journal.pcbi.1004878)
Supplement: S1 Software — It also contains all the scripts that generated the figures. (ZIP) [file pcbi.1004878.s001.zip › STDP+OSC-PLOS151226/CommonLib/LayFig.m]

function thisFig = LayFig (IsPlain, Width, Height, FntSize, FntName)

if (Width == -1);		Width = 16;				end;
if (Height == -1);		Height = 5;				end;
if (FntSize == -1);		FntSize = 10;			end;
if (FntName == '0');	FntName = 'Helvetica';	end;

thisFig = figure ('Units', 'centimeters', 'Position', [2 2 Width Height]);
if (IsPlain)
	set (gca, 'FontName', FntName, 'FontSize', FntSize);
	hold on;
end;
