# Supplementary material for: Oscillations via Spike-Timing Dependent Plasticity in a Feed-Forward Model
Source: PLoS Comput Biol. 2016 Apr 15;12(4):e1004878. doi: 10.1371/journal.pcbi.1004878 (PMC4833372; doi:10.1371/journal.pcbi.1004878)
Supplement: S1 Software — It also contains all the scripts that generated the figures. (ZIP) [file pcbi.1004878.s001.zip › STDP+OSC-PLOS151226/CommonLib/LayLgnd.m]

function thisLgnd = LayLgnd (plotLegend, PosX, PosY, AspectX, AspectY, FntSize, FntName)

if (FntSize == -1);		FntSize = 8;			end;
if (FntName == '0');	FntName = 'Helvetica';	end;

thisLgnd = legend (plotLegend, 'Location', [PosX PosY 0.1 0.1], 'FontName', FntName, 'FontSize', FntSize);
if (AspectX == -1) && (AspectY == -1);
else
	ShrinkLegendBox (thisLgnd, AspectX, AspectY);
end;
legend ('boxoff');
