# Supplementary material for: Oscillations via Spike-Timing Dependent Plasticity in a Feed-Forward Model
Source: PLoS Comput Biol. 2016 Apr 15;12(4):e1004878. doi: 10.1371/journal.pcbi.1004878 (PMC4833372; doi:10.1371/journal.pcbi.1004878)
Supplement: S1 Software — It also contains all the scripts that generated the figures. (ZIP) [file pcbi.1004878.s001.zip › STDP+OSC-PLOS151226/CommonLib/LayPanelsIDs.m]

function LayPanelsIDs (PanelPOS, OffsetX, OffsetY, PanelsLetters, LettersPerPanel, FntSize, FntName)

if (FntSize == -1);		FntSize = 11;			end;
if (FntName == '0');	FntName = 'Helvetica';	end;

ax = axes ('position', [0,0,1,1], 'visible', 'off');
uistack (ax, 'top');	% make it above the plots

for i = 1:size (PanelPOS, 1)
	text (PanelPOS(i,1)-OffsetX, PanelPOS(i,2)+PanelPOS(i,4)-OffsetY,...
		PanelsLetters((LettersPerPanel*(i-1)+1):(LettersPerPanel*i)), 'FontName', FntName, 'FontSize', FntSize, 'FontWeight', 'Bold');
end;
