# Supplementary material for: Oscillations via Spike-Timing Dependent Plasticity in a Feed-Forward Model
Source: PLoS Comput Biol. 2016 Apr 15;12(4):e1004878. doi: 10.1371/journal.pcbi.1004878 (PMC4833372; doi:10.1371/journal.pcbi.1004878)
Supplement: S1 Software — It also contains all the scripts that generated the figures. (ZIP) [file pcbi.1004878.s001.zip › STDP+OSC-PLOS151226/CommonLib/LayText.m]

function LayText (X, Y, T, FntSize, FntName)

if (FntSize == -1);		FntSize = 11;			end;
if (FntName == '0');	FntName = 'Helvetica';	end;

text (X, Y, T, 'FontName', FntName, 'FontSize', FntSize, 'FontWeight', 'bold');
