# Supplementary material for: Oscillations via Spike-Timing Dependent Plasticity in a Feed-Forward Model
Source: PLoS Comput Biol. 2016 Apr 15;12(4):e1004878. doi: 10.1371/journal.pcbi.1004878 (PMC4833372; doi:10.1371/journal.pcbi.1004878)
Supplement: S1 Software — It also contains all the scripts that generated the figures. (ZIP) [file pcbi.1004878.s001.zip › STDP+OSC-PLOS151226/CommonLib/LearningSynapse.m]

%% Learning Synapse

%% outputs: InhSynW
% the Weights are saved every simulation second - the low resolution is sufficient for further analysis
InhSynW = zeros (1, ProcessingSeconds);

tSec = 0;
SynWeight = 0.5;
%% Execution loop
SetLearningType; % defines these macros used by the learning mechanism: InhDWantiCausal, ExcDWantiCausal, InhDWcausal, ExcDWcausal
CurLambda = 1e-3;
LastPreSpike = 0;
LastPostSpike = 0;

PreSpikeTrain = GenRandonSpikeTrainsACDC (ProcessingTimeBins, 1, dt, 0, InhDesc, 0);
PostSpikeTrain = GenRandonSpikeTrainsACDC (ProcessingTimeBins, 1, dt, 0, PstDesc, 0);
spPos = find (PreSpikeTrain);
PreSyn.SpikesTimes = [spPos; ProcessingTimeBins+1]; % the extra last spike is a dummy spike used by the code when referring to the "next spike position" in the DW learning
spPos = find (PostSpikeTrain);
PostSyn.SpikesTimes = [spPos; ProcessingTimeBins+1]; % the extra last spike is a dummy spike used by the code when referring to the "next spike position" in the DW learning

for t = 1:ProcessingTimeBins
	tSecOffset = mod (t, secondTimeBins);
	DWpre = 0;
	DWpost = 0;
	
	NowPre = 0;
	NowPost = 0;
	if (PreSyn.SpikesTimes(LastPreSpike+1) == t)
		LastPreSpike = LastPreSpike+1;
		NowPre = 1;
	end;
	if (PostSyn.SpikesTimes(LastPostSpike+1) == t)
		LastPostSpike = LastPostSpike+1;
		NowPost = 1;
	end;
		
	% pre syn spike learning
	if (NowPre)
		if (LastPostSpike > 0)
			FirstSpike4calc = max (LastPostSpike-PostSynapticSpikes4calc, 1);
			DWpre = InhDWantiCausal (CurLambda, SynWeight, dt*(PostSyn.SpikesTimes(FirstSpike4calc:LastPostSpike)-t), InhIsDistal); % anti-causal times are negative
		end;
	end;
	
	% post syn spike learning
	if (NowPost)
		if (LastPreSpike > 0)
			FirstSpike4calc = max (LastPreSpike-PostSynapticSpikes4calc, 1);
			DWpost = InhDWcausal (CurLambda, SynWeight, dt*(t-PreSyn.SpikesTimes(FirstSpike4calc:LastPreSpike)), InhIsDistal); % causal times are positive
		end;
	end;

	SynWeight = min (max (SynWeight+DWpre+DWpost, 0), 1);
	if (tSecOffset == 0)
		tSec = tSec + 1;
		InhSynW (tSec) = SynWeight;
		tMinOffset = mod (tSec, 60);
		if (tMinOffset == 0)
			sprintf ('start learning min %d at time %.1f', tSec/60, toc)
		end;
	end;
end;
