# Supplementary material for: Oscillations via Spike-Timing Dependent Plasticity in a Feed-Forward Model
Source: PLoS Comput Biol. 2016 Apr 15;12(4):e1004878. doi: 10.1371/journal.pcbi.1004878 (PMC4833372; doi:10.1371/journal.pcbi.1004878)
Supplement: S1 Software — It also contains all the scripts that generated the figures. (ZIP) [file pcbi.1004878.s001.zip › STDP+OSC-PLOS151226/CommonLib/LogHeader.m]

mkdir(LogPath);

BatchLogOut = fopen ([LogPath '\batchOut.csv'], 'a');
fprintf (BatchLogOut, 'fileName,LearningType,ProcessingMinutes,dt,');
fprintf (BatchLogOut, 'CommonRateAC,CommonAC_F,CommonCC,');
fprintf (BatchLogOut, 'ExcSynCount,InhSynCount,ExcLearningCount,InhLearningCount,');
fprintf (BatchLogOut, 'ExcLearningAlpha,InhLearningAlpha,ExcLearningMu,InhLearningMu,ExcLearningTheta,InhLearningTheta,ExcMeanRate,InhMeanRate,');
fprintf (BatchLogOut, 'ExcSynW0,InhSynW0,ExcConductanceScaling,InhConductanceScaling,');
fprintf (BatchLogOut, 'ExcStaCount,InhStaCount,staLen,SynW4sta,');
fprintf (BatchLogOut, '\n');
fclose (BatchLogOut);
