# Supplementary material for: Oscillations via Spike-Timing Dependent Plasticity in a Feed-Forward Model
Source: PLoS Comput Biol. 2016 Apr 15;12(4):e1004878. doi: 10.1371/journal.pcbi.1004878 (PMC4833372; doi:10.1371/journal.pcbi.1004878)
Supplement: S1 Software — It also contains all the scripts that generated the figures. (ZIP) [file pcbi.1004878.s001.zip › STDP+OSC-PLOS151226/CommonLib/SaveFigure.m]

function SaveFigure (FigH, FileName, Format)
OutPath = 'Figures\';
if (exist (OutPath, 'dir') ~= 7)
	mkdir (OutPath); % makes sure we have such sub folder
end;

set (gcf, 'PaperPositionMode', 'auto');

hgsave (FigH, [OutPath FileName '.fig']); % save figure handle for reuse by PackFigures 

switch (Format)
	case {'eps'}
		tmpPath = [OutPath 'tmp\'];
		if (exist (tmpPath, 'dir') ~= 7)
			mkdir (tmpPath); % makes sure we have such sub folder
		end;
		TempFileName = [tmpPath FileName '.eps'];
		
		epsPath = [OutPath 'eps\'];
		if (exist (epsPath, 'dir') ~= 7)
			mkdir (epsPath); % makes sure we have such sub folder
		end;
		OutFileName = [epsPath FileName '.eps'];
		
		print (FigH, '-depsc2', '-loose', TempFileName);
		system (['..\CommonLib\EmbedFont2EPS ' TempFileName ' ' OutFileName]);
	case {'tiff'}
		tifPath = [OutPath 'tif\'];
		if (exist (tifPath, 'dir') ~= 7)
			mkdir (tifPath); % makes sure we have such sub folder
		end;
		OutFileName = [tifPath FileName '.tif'];
		
		print (FigH, '-dtiff', '-r300', '-loose', OutFileName);
end;
