# Supplementary material for: Oscillations via Spike-Timing Dependent Plasticity in a Feed-Forward Model
Source: PLoS Comput Biol. 2016 Apr 15;12(4):e1004878. doi: 10.1371/journal.pcbi.1004878 (PMC4833372; doi:10.1371/journal.pcbi.1004878)
Supplement: S1 Software — It also contains all the scripts that generated the figures. (ZIP) [file pcbi.1004878.s001.zip › STDP+OSC-PLOS151226/CommonLib/SetConfiguration.m]

%% defines the setup of the neuron and the default constants of operation
% '1syn' is the configuration setup used in the article "The effect of STDP..."
% 'Balance' is the revised configuration setup used the dissertation chapter on Balance
% 
%% default values: some are overridden by ConfigurationState below / the calling "main" 
ExcSynCount = 120; ExcConductanceScaling = 1000/ExcSynCount;
InhSynCount =  40; InhConductanceScaling =  400/InhSynCount;
LearningType = 'E';
ExcSynW0 = 0.5; ExcLearningCount = 0; ExcLearningMu = 0; ExcLearningAlpha = 0; ExcLearningTheta = 1; ExcMeanRate = 10;
InhSynW0 = 0.5; InhLearningCount = 0; InhLearningMu = 0; InhLearningAlpha = 0; InhLearningTheta = 1; InhMeanRate = 10;
ExcStaCount = 0; InhStaCount = 0; staLen = 0; SynW4sta = 0;

ExcDesc = [];
InhDesc = [];
CommonCC = 0; CommonRateAC = 0; CommonAC_F = 0;
dt = 1e-3;

FIX_POST = 0.5;
USE_DELTA_SPIKES = 0;
SaveExtraInfo = 0;
SaveSpikesInfo = 0;
%%
switch (ConfigurationState)
	case {'1syn'}
		LearningLambdaPerMinute = 1e-3*(1+9*(1:-1/ProcessingMinutes:0).^10);
		LearningType = 'O';
	case {'Balance'}
		LearningLambdaPerMinute = 5e-4*ones(ProcessingMinutes, 1);
		LearningType = 'E';
	case {'1SynInOsc'}
		CommonRateAC = 40; CommonAC_F = 10;
		InhMeanRate = 40;
		ExcSynCount = 1; ExcConductanceScaling = 1;
		InhSynCount = 1; InhConductanceScaling = 1;
		InhDesc(1).GroupCount = 1; InhDesc(1).RateDC = InhMeanRate; InhDesc(1).RateAC = CommonRateAC; InhDesc(1).AC_F = CommonAC_F; InhDesc(1).AC_P = 0;
		PstDesc(1).GroupCount = 1; PstDesc(1).RateDC = InhMeanRate; PstDesc(1).RateAC = CommonRateAC; PstDesc(1).AC_F = CommonAC_F; PstDesc(1).AC_P = 0;
	case {'UniformPhasesHD'}
		CommonRateAC = 10; CommonAC_F = 10;
		ExcSynCount = 1200; ExcConductanceScaling = 1000/ExcSynCount;
		InhSynCount =  40; InhConductanceScaling =  400/InhSynCount;
		ExcDescD(1).GroupCount = ExcSynCount; ExcDescD(1).RateDC = ExcMeanRate; ExcDescD(1).RateAC = CommonRateAC; ExcDescD(1).AC_F = CommonAC_F; ExcDescD(1).AC_P = -1;
		InhDescD(1).GroupCount =   InhSynCount; InhDescD(1).RateDC = InhMeanRate; InhDescD(1).RateAC = CommonRateAC; InhDescD(1).AC_F = CommonAC_F; InhDescD(1).AC_P = -1;
		LearningLambdaPerMinute = 5e-3*ones(ProcessingMinutes, 1);
	case {'UniformPhasesLD'}
		CommonRateAC = 10; CommonAC_F = 10;
		ExcDescD(1).GroupCount = ExcSynCount; ExcDescD(1).RateDC = ExcMeanRate; ExcDescD(1).RateAC = CommonRateAC; ExcDescD(1).AC_F = CommonAC_F; ExcDescD(1).AC_P = -1;
		InhDescD(1).GroupCount =  InhSynCount; InhDescD(1).RateDC = InhMeanRate; InhDescD(1).RateAC = CommonRateAC; InhDescD(1).AC_F = CommonAC_F; InhDescD(1).AC_P = -1;
		LearningLambdaPerMinute = 5e-4*ones(ProcessingMinutes, 1);
	case {'UniformPhasesEI'}
		CommonRateAC = 10; CommonAC_F = 10;
		ExcSynCount = 360; ExcConductanceScaling = 1000/ExcSynCount;
		InhSynCount = 360; InhConductanceScaling =  400/InhSynCount;
		ExcDescD(1).GroupCount = ExcSynCount; ExcDescD(1).RateDC = ExcMeanRate; ExcDescD(1).RateAC = CommonRateAC; ExcDescD(1).AC_F = CommonAC_F; ExcDescD(1).AC_P = -1;
		InhDescD(1).GroupCount =   InhSynCount; InhDescD(1).RateDC = InhMeanRate; InhDescD(1).RateAC = CommonRateAC; InhDescD(1).AC_F = CommonAC_F; InhDescD(1).AC_P = -1;
		LearningLambdaPerMinute = 5e-3*ones(ProcessingMinutes, 1);
end;
%%
InhIsDistal = zeros (1, InhSynCount);
ExcIsDistal = zeros (1, ExcSynCount);
