# Supplementary material for: Oscillations via Spike-Timing Dependent Plasticity in a Feed-Forward Model
Source: PLoS Comput Biol. 2016 Apr 15;12(4):e1004878. doi: 10.1371/journal.pcbi.1004878 (PMC4833372; doi:10.1371/journal.pcbi.1004878)
Supplement: S1 Software — It also contains all the scripts that generated the figures. (ZIP) [file pcbi.1004878.s001.zip › STDP+OSC-PLOS151226/CommonLib/SetLearningK.m]

%% defines these macros used by the learning mechanism: GaussianK, ExponentialK
% it also contains the definitions of LearningKp, LearningKd for the single synapse paper
global GaussianK;
global ExponentialK;

global SkewNormal;
global LearningKp;
global LearningKd;
%%
NormFactor = 0.025;
% NormFactor represent the -/+ infinity integral value of the function.
% it is scaled inversly by the learning rate (lambda).
% we set it such that with the LearningTau settings the kernel reaches ~1 at its peak value
GaussianK = @(dt, Tshift, Tau) (NormFactor/(Tau*(2*pi)^.5)*exp(-0.5*((dt-Tshift)/Tau).^2));
ExponentialK = @(dt, Tau) (NormFactor/Tau*exp(-dt/Tau));

SkewNormal = @(dt, Tshift, Tau, SkP) (NormFactor/(Tau*(2*pi)^.5)*exp(-(dt-Tshift).^2/(2*Tau^2)) .* (1+erf(SkP*(dt-Tshift)/(Tau*2^.5))));

LearningKp = @(dt, Theta, Tau) (SkewNormal (dt, Tau*2*Theta*(1-Theta^2), Tau, 20*Theta^3));
LearningKd = @(dt, Theta, Tau) (LearningKp (dt, -Theta, Tau*(1+0.5*(1-Theta^2)^2)));
