# Supplementary material for: Oscillations via Spike-Timing Dependent Plasticity in a Feed-Forward Model
Source: PLoS Comput Biol. 2016 Apr 15;12(4):e1004878. doi: 10.1371/journal.pcbi.1004878 (PMC4833372; doi:10.1371/journal.pcbi.1004878)
Supplement: S1 Software — It also contains all the scripts that generated the figures. (ZIP) [file pcbi.1004878.s001.zip › STDP+OSC-PLOS151226/CommonLib/SetLearningType.m]

%% defines these macros used by the learning mechanism: InhDWantiCausal, ExcDWantiCausal, InhDWcausal, ExcDWcausal
% the definition of the learning rules is "compiled" with currently defined alpha / mu / theta parameters

global LearningKp; % previously defined macro in SetLearningK
global LearningKd; % previously defined macro in SetLearningK
%%
switch (LearningType)
	case {'E'} % Exponential Hebbian
		Kt = @(spikes, Tau) (sum (ExponentialK (spikes, Tau)));

		InhDWantiCausal = @(lambda, w, spikes, IsDist) (-lambda*InhLearningAlpha*(w^InhLearningMu)*Kt (-spikes, InhLearningTheta*LearningTau));
		ExcDWantiCausal = @(lambda, w, spikes, IsDist) (-lambda*ExcLearningAlpha*(w^ExcLearningMu)*Kt (-spikes, ExcLearningTheta*LearningTau));
		InhDWcausal = @(lambda, w, spikes, IsDist) (lambda*((1-w)^InhLearningMu)*Kt (spikes, LearningTau));
		ExcDWcausal = @(lambda, w, spikes, IsDist) (lambda*((1-w)^ExcLearningMu)*Kt (spikes, LearningTau));
	case {'A'} % Exponential Anti-Hebbian
		Kt = @(spikes, Tau) (sum (ExponentialK (spikes, Tau)));

		InhDWantiCausal = @(lambda, w, spikes, IsDist) (lambda*((1-w)^InhLearningMu)*Kt (-spikes, InhLearningTheta*LearningTau));
		ExcDWantiCausal = @(lambda, w, spikes, IsDist) (lambda*((1-w)^ExcLearningMu)*Kt (-spikes, ExcLearningTheta*LearningTau));
		InhDWcausal = @(lambda, w, spikes, IsDist) (-lambda*InhLearningAlpha*(w^InhLearningMu)*Kt (spikes, LearningTau));
		ExcDWcausal = @(lambda, w, spikes, IsDist) (-lambda*ExcLearningAlpha*(w^ExcLearningMu)*Kt (spikes, LearningTau));
	case {'G'} % Gaussian
		DW = @(w, alpha, mu, theta, spikes) (sum ((1-w)^mu * GaussianK(spikes, theta*LearningTau, LearningTau) - alpha*w^mu * GaussianK(spikes, theta*LearningTau, 1.5*LearningTau)));

		InhDWantiCausal = @(lambda, w, spikes, IsDist) (lambda*DW (w, InhLearningAlpha, InhLearningMu, InhLearningTheta, spikes));
		ExcDWantiCausal = @(lambda, w, spikes, IsDist) (lambda*DW (w, ExcLearningAlpha, ExcLearningMu, ExcLearningTheta, spikes));
		InhDWcausal = @(lambda, w, spikes, IsDist) (lambda*DW (w, InhLearningAlpha, InhLearningMu, InhLearningTheta, spikes));
		ExcDWcausal = @(lambda, w, spikes, IsDist) (lambda*DW (w, ExcLearningAlpha, ExcLearningMu, ExcLearningTheta, spikes));
	case {'O'} % Skew-Normal (single synapse paper)
		DW = @(w, alpha, mu, sk, spikes) (sum ((1-w)^mu * LearningKp(spikes, sk, LearningTau) - alpha*w^mu * LearningKd(spikes, sk, LearningTau)));

		InhDWantiCausal = @(lambda, w, spikes, IsDist) (lambda*DW (w, InhLearningAlpha, InhLearningMu, InhLearningTheta, spikes));
		ExcDWantiCausal = @(lambda, w, spikes, IsDist) (lambda*DW (w, ExcLearningAlpha, ExcLearningMu, ExcLearningTheta, spikes));
		InhDWcausal = @(lambda, w, spikes, IsDist) (lambda*DW (w, InhLearningAlpha, InhLearningMu, InhLearningTheta, spikes));
		ExcDWcausal = @(lambda, w, spikes, IsDist) (lambda*DW (w, ExcLearningAlpha, ExcLearningMu, ExcLearningTheta, spikes));
end;
