# Supplementary material for: Oscillations via Spike-Timing Dependent Plasticity in a Feed-Forward Model
Source: PLoS Comput Biol. 2016 Apr 15;12(4):e1004878. doi: 10.1371/journal.pcbi.1004878 (PMC4833372; doi:10.1371/journal.pcbi.1004878)
Supplement: S1 Software — It also contains all the scripts that generated the figures. (ZIP) [file pcbi.1004878.s001.zip › STDP+OSC-PLOS151226/CommonLib/SetPlotDEFS.m]

FOUR_COLORS =	[1,0,0;		1,0.5,0;	0,0.6,0;	0,0,1;];
FIVE_COLORS =	[1,0,0;		1,0.5,0;	0,0.6,0;	0,0,1;		0.7,0,0.3];
SIX_COLORS  =	[1,0,0;		1,0.5,0;	0,0.6,0;	0,0.4,0.4;	0,0,1;		0.7,0,0.3];
