# Supplementary material for: Oscillations via Spike-Timing Dependent Plasticity in a Feed-Forward Model
Source: PLoS Comput Biol. 2016 Apr 15;12(4):e1004878. doi: 10.1371/journal.pcbi.1004878 (PMC4833372; doi:10.1371/journal.pcbi.1004878)
Supplement: S1 Software — It also contains all the scripts that generated the figures. (ZIP) [file pcbi.1004878.s001.zip › STDP+OSC-PLOS151226/CommonLib/ShrinkLegendBox.m]

function ShrinkLegendBox (hLegend, AspectX, AspectY)

set (hLegend, 'units', 'pixels');
lp = get (hLegend, 'outerposition');
lp(3) = lp(3)*AspectX;
lp(4) = lp(4)*AspectY;
set (hLegend, 'outerposition', lp);
