# Supplementary material for: Oscillations via Spike-Timing Dependent Plasticity in a Feed-Forward Model
Source: PLoS Comput Biol. 2016 Apr 15;12(4):e1004878. doi: 10.1371/journal.pcbi.1004878 (PMC4833372; doi:10.1371/journal.pcbi.1004878)
Supplement: S1 Software — It also contains all the scripts that generated the figures. (ZIP) [file pcbi.1004878.s001.zip › STDP+OSC-PLOS151226/Oscillations/BatOsc_1syn.m]

% This Matlab script runs a simulation of a single learning synbapse that is performing:
% a set of STDP learning rules with an harmonic pre and post activity 
% (ran for 4.0 hours to completion of 28x17 x 120 min simulations with 10 CommonRateAC/DC)
% (ran for 12.6 hours to completion of 32x33 x 120 min simulations with 40 CommonRateAC/DC)
clear all;
path (path, '..\CommonLib');
SetLearningK;
%%  Learning configuration tunables:
ProcessingMinutes = 120;
ConfigurationState = '1SynInOsc';
SetConfiguration;
Steps = 8; % determines the number of simulation per condition (2*Steps)+1
LogPath = ['SimLog\1SynInOsc-' num2str(Steps) 's-' num2str(ProcessingMinutes) 'm'];

InhLearningCount = 1;

RunCond = {
	% Amp,  Freq,  Kernel,  Theta,  Alpha,  Mu
% 	40,		10,		'E',	1,		1,		0;
%  	40,		10,		'E',	1,		1,		0.1; % reused in various plots
% 	40,		10,		'E',	1,		1,		0.2;
% 	40,		10,		'E',	1,		1,		0.4;
% 
% 	40,		10,		'G',	0,		1,		0;
% 	40,		10,		'G',	0,		1,		0.1; % reused in various plots
% 	40,		10,		'G',	0,		1,		0.2;
% 	40,		10,		'G',	0,		1,		0.4;
% 
% 	40,		10,		'E',	1,		0.85,	0.1;
% 	40,		10,		'E',	1,		0.95,	0.1;
% 	40,		10,		'E',	1,		1.05,	0.1;
% 	40,		10,		'E',	1,		1.15,	0.1;
% 
% 	40,		10,		'A',	1,		0.85,	0.1;
% 	40,		10,		'A',	1,		0.95,	0.1;
% 	40,		10,		'A',	1,		1.05,	0.1;
% 	40,		10,		'A',	1,		1.15,	0.1;
% 
% 	40,		10,		'G',	0,		0.85,	0.1;
% 	40,		10,		'G',	0,		0.95,	0.1;
% 	40,		10,		'G',	0,		1.05,	0.1;
% 	40,		10,		'G',	0,		1.15,	0.1;
% 
%  	40,		10,		'E',	0.5,	1,		0.1;
%  	40,		10,		'E',	2,		1,		0.1;
%  	40,		10,		'E',	4,		1,		0.1;
% 
	40,		10,		'G',	1,		1,		0.1;
	40,		10,		'G',	-1,		1,		0.1;
% 
% 	40,		5,		'E',	1,		1,		0.1;
% 	40,		20,		'E',	1,		1,		0.1;
% 	40,		40,		'E',	1,		1,		0.1;
% 
% 	40,		5,		'G',	0,		1,		0.1;
% 	40,		20,		'G',	0,		1,		0.1;
% 	40,		40,		'G',	0,		1,		0.1;
% 
% 	20,		10,		'E',	1,		1.05,	0;
% 	30,		10,		'E',	1,		1.05,	0;
% 	35,		10,		'E',	1,		1.05,	0;
% 	40,		10,		'E',	1,		1.05,	0;
	};

LInFinit; LogHeader; tic;
%% Execution loop
phix = -pi:pi/Steps:pi;
for RCi = 1:size (RunCond, 1)
	CommonRateAC = RunCond{RCi, 1};
	CommonAC_F = RunCond{RCi, 2};
	LearningType = RunCond{RCi, 3};
	InhLearningTheta = RunCond{RCi, 4};
	InhLearningAlpha = RunCond{RCi, 5};
	InhLearningMu = RunCond{RCi, 6};
			
	InhDesc.RateAC = CommonRateAC;
	PstDesc.RateAC = CommonRateAC;
	InhDesc.AC_F = CommonAC_F;
	PstDesc.AC_F = CommonAC_F;
	
	for i = 1:length(phix)
		sprintf ('processing delta phi = %.2f/pi', phix(i)/pi)
		InhDesc.AC_P = phix(i);
		LearningSynapse;

		SaveNlog;
		sprintf ('loop of %f / %f / %f ended at %f', InhLearningTheta, InhLearningMu, InhLearningAlpha, toc)
	end;
end;
sprintf ('Elapsed time: %.1f hours', toc / 3600)
