# Supplementary material for: Oscillations via Spike-Timing Dependent Plasticity in a Feed-Forward Model
Source: PLoS Comput Biol. 2016 Apr 15;12(4):e1004878. doi: 10.1371/journal.pcbi.1004878 (PMC4833372; doi:10.1371/journal.pcbi.1004878)
Supplement: S1 Software — It also contains all the scripts that generated the figures. (ZIP) [file pcbi.1004878.s001.zip › STDP+OSC-PLOS151226/Oscillations/BatOsc_ExcRing.m]

% This Matlab script runs a simulation of an Integrate and Fire neuron that is performing:
% a set of STDP learning rules / AC features - on ring model of synapstic inputs
% (ran for 54.7 hours to completion of 21 x 90 min UniformPhasesHD simulations)
% (ran for  2.1 hours to completion of 4 x 180 min UniformPhasesLD simulations)

clear all;
path (path, '..\CommonLib');
SetLearningK;
%%  Learning configuration tunables:
% ProcessingMinutes = 180; ConfigurationState = 'UniformPhasesLD';
% ProcessingMinutes = 90; ConfigurationState = 'UniformPhasesHD';
ProcessingMinutes = 180; ConfigurationState = 'UniformPhasesEI';
SetConfiguration;
LearningCounts = [ExcSynCount, 0]; %[ExcSynCount, 0; 0, InhSynCount; ExcSynCount, InhSynCount];

switch (ConfigurationState)
	case {'UniformPhasesLD'}
		RunCond = {
			% Amp,  Freq,  Kernel,  Theta,  Alpha,  Mu
			10,		10,		'E',	1,		1.1,	0.1;	% Ring-120e-0i-180m
			10,		10,		'E',	1,		1.1,	0;		% Ring-120e-0i-180m
			10,		20,		'E',	1,		1.1,	0.1;	% Ring-120e-0i-180m
			10,		20,		'E',	1,		1.1,	0;		% Ring-120e-0i-180m
			};
	case {'UniformPhasesHD'}
		RunCond = {
			% Amp,  Freq,  Kernel,  Theta,  Alpha,  Mu
			10,		10,		'G',	0,		1,		0;		% Ring-1200e-0i-90m
			10,		10,		'G',	.1,		1,		0;		% Ring-1200e-0i-90m
			10,		10,		'G',	.2,		1,		0;		% Ring-1200e-0i-90m
			10,		10,		'G',	.3,		1,		0;		% Ring-1200e-0i-90m
			10,		10,		'G',	.35,	1,		0;		% Ring-1200e-0i-90m
			10,		10,		'G',	.4,		1,		0;		% Ring-1200e-0i-90m
			10,		10,		'G',	.45,	1,		0;		% Ring-1200e-0i-90m
			10,		10,		'G',	.5,		1,		0;		% Ring-1200e-0i-90m
			10,		10,		'G',	.55,	1,		0;		% Ring-1200e-0i-90m
			10,		10,		'G',	.6,		1,		0;		% Ring-1200e-0i-90m
			10,		10,		'G',	.7,		1,		0;		% Ring-1200e-0i-90m
			10,		10,		'G',	.8,		1,		0;		% Ring-1200e-0i-90m
			
			10,		24,		'E',	1,		1,		0;		% Ring-1200e-0i-90m
			10,		26,		'E',	1,		1,		0;		% Ring-1200e-0i-90m
			10,		27,		'E',	1,		1,		0;		% Ring-1200e-0i-90m
			10,		28,		'E',	1,		1,		0;		% Ring-1200e-0i-90m
			10,		29,		'E',	1,		1,		0;		% Ring-1200e-0i-90m
			10,		30,		'E',	1,		1,		0;		% Ring-1200e-0i-90m
			10,		31,		'E',	1,		1,		0;		% Ring-1200e-0i-90m
			10,		32,		'E',	1,		1,		0;		% Ring-1200e-0i-90m
			10,		33,		'E',	1,		1,		0;		% Ring-1200e-0i-90m
			10,		34,		'E',	1,		1,		0;		% Ring-1200e-0i-90m
			10,		36,		'E',	1,		1,		0;		% Ring-1200e-0i-90m
			};
	case {'UniformPhasesEI'}
		LearningCounts = [ExcSynCount, InhSynCount];
		RunCond = {
			% Amp,  Freq,  Kernel,  Theta,  Alpha,  Mu
			10,		10,		'E',	1,		1,		0.1;	% Ring-360e-360i-180m
		};
end;

SaveSpikesInfo = 1;

LogPath = ['SimLog\Ring-' num2str(LearningCounts(1)) 'e-' num2str(LearningCounts(2)) 'i-' num2str(ProcessingMinutes) 'm'];
LInFinit; LogHeader; tic;
%% Execution loop
for LCi = 1:size (LearningCounts, 1)
	ExcLearningCount = LearningCounts(LCi, 1);
	InhLearningCount = LearningCounts(LCi, 2);
	for RCi = 1:size (RunCond, 1)
		CommonRateAC = RunCond{RCi, 1};
		CommonAC_F = RunCond{RCi, 2};
		
		LearningType = RunCond{RCi, 3};
		ExcLearningTheta = RunCond{RCi, 4};
		InhLearningTheta = RunCond{RCi, 4};
		
		ExcLearningAlpha = RunCond{RCi, 5};
		InhLearningAlpha = RunCond{RCi, 5};
		
		ExcLearningMu = RunCond{RCi, 6};
		InhLearningMu = RunCond{RCi, 6};
		
		if (ExcLearningCount == 0)
			ExcDesc = [];
		else
			ExcDesc = ExcDescD;
			ExcDesc.RateAC = CommonRateAC;
			ExcDesc.AC_F = CommonAC_F;
		end;
		if (InhLearningCount == 0)
			InhDesc = [];
		else
			InhDesc = InhDescD;
			InhDesc.RateAC = CommonRateAC;
			InhDesc.AC_F = CommonAC_F;
		end;
		% reset weights
		ExcSynWeights(1:ExcLearningCount) = ExcSynW0;
		InhSynWeights(1:InhLearningCount) = InhSynW0;
		
		LInFneuron;
		SaveNlog;
		sprintf ('loop of %c / AC=%d / F=%d / %f / %f ended at %f',...
			RunCond{RCi, 3}, RunCond{RCi, 1}, RunCond{RCi, 2}, RunCond{RCi, 5}, RunCond{RCi, 6}, toc)
	end;
end;
sprintf ('Elapsed time: %.1f hours', toc / 3600)
