# Supplementary material for: Oscillations via Spike-Timing Dependent Plasticity in a Feed-Forward Model
Source: PLoS Comput Biol. 2016 Apr 15;12(4):e1004878. doi: 10.1371/journal.pcbi.1004878 (PMC4833372; doi:10.1371/journal.pcbi.1004878)
Supplement: S1 Software — It also contains all the scripts that generated the figures. (ZIP) [file pcbi.1004878.s001.zip › STDP+OSC-PLOS151226/Oscillations/PackDriftFigures.m]

clear all; path (path, '..\CommonLib');
%% pack Vdrift vs X
PanelPOS = [
	[0.09 0.62 0.41 0.36];
	[0.58 0.62 0.41 0.36];
	[0.09 0.13 0.41 0.36];
	[0.58 0.13 0.41 0.36];
	];
PanelsLetter = 'ABCD';

%% > G rule
thisFig = LayFig (0, -1, 9, -1, '0');
Fig2SubPlot (thisFig, 'Figures\VvsX-Ring-1200e-0i-90m-t-G-1.00-0.00-10.00.fig',	PanelPOS(1,:), 0, 0);
Fig2SubPlot (thisFig, 'Figures\WvsWsRing-1200e-0i-90mG0.000.001.001010.0.fig',	PanelPOS(2,:), 0, 0);
Fig2SubPlot (thisFig, 'Figures\WvsWsRing-1200e-0i-90mG0.450.001.001010.0.fig',	PanelPOS(3,:), 0, 0);
Fig2SubPlot (thisFig, 'Figures\WvsWsRing-1200e-0i-90mG0.800.001.001010.0.fig',	PanelPOS(4,:), 0, 0);
LayPanelsIDs (PanelPOS, 0.06, 0.01, PanelsLetter, 1, -1, '0');
SaveFigure (thisFig, 'F6-VdriftG', 'tiff');
%% > H rule
thisFig = LayFig (0, -1, 9, -1, '0');
Fig2SubPlot (thisFig, 'Figures\VvsX-Ring-1200e-0i-90m-f-E-1.00-1.00-0.00.fig',	PanelPOS(1,:), 0, 0);
Fig2SubPlot (thisFig, 'Figures\WvsWsRing-1200e-0i-90mE1.000.001.001024.0.fig',	PanelPOS(2,:), 0, 0);
Fig2SubPlot (thisFig, 'Figures\WvsWsRing-1200e-0i-90mE1.000.001.001029.0.fig',	PanelPOS(3,:), 0, 0);
Fig2SubPlot (thisFig, 'Figures\WvsWsRing-1200e-0i-90mE1.000.001.001036.0.fig',	PanelPOS(4,:), 0, 0);
LayPanelsIDs (PanelPOS, 0.06, 0.01, PanelsLetter, 1, -1, '0');
SaveFigure (thisFig, 'F5-VdriftH', 'tiff');
%% 
