# Supplementary material for: Oscillations via Spike-Timing Dependent Plasticity in a Feed-Forward Model
Source: PLoS Comput Biol. 2016 Apr 15;12(4):e1004878. doi: 10.1371/journal.pcbi.1004878 (PMC4833372; doi:10.1371/journal.pcbi.1004878)
Supplement: S1 Software — It also contains all the scripts that generated the figures. (ZIP) [file pcbi.1004878.s001.zip › STDP+OSC-PLOS151226/Oscillations/PackWeakSynProfiles.m]

% only works for Matlab 2014 and earlier with packing legends...
clear all; path (path, '..\CommonLib');

thisFig = LayFig (0, -1, 16, -1, '0');
PanelPOS = [
	[0.08 0.815 0.42 0.18];
	[0.57 0.815 0.42 0.18];
	[0.08 0.625 0.42 0.18];
	[0.57 0.625 0.42 0.18];
	[0.08 0.435 0.42 0.18];
	[0.57 0.435 0.42 0.18];
	[0.08 0.245 0.42 0.18];
	[0.57 0.245 0.42 0.18];
	[0.08 0.055 0.42 0.18];
	[0.57 0.055 0.42 0.18];
	];
LegendPOS = [
	[0.15 0.827 0.10 0.10 0.6 0.7];
	[0.75 0.827 0.10 0.10 0.6 0.7];
	[0.15 0.637 0.10 0.10 0.6 0.7];
	[0.75 0.637 0.10 0.10 0.6 0.7];
	[0.15 0.455 0.10 0.10 0.6 0.7];
	[0.73 0.447 0.10 0.10 0.6 0.7];
	[0.15 0.267 0.10 0.10 0.6 0.7];
	[0.75 0.267 0.10 0.10 0.6 0.7];
	[0.15 0.067 0.10 0.10 0.6 0.7];
	[0.75 0.067 0.10 0.10 0.6 0.7];
	];

Fig2SubPlot (thisFig, 'Figures\profiles-m-E-1.00-1.00-10.00-0.50.fig',	PanelPOS(1,:), LegendPOS(1,:), 0);
Fig2SubPlot (thisFig, 'Figures\profiles-m-G-0.00-1.00-10.00-0.50.fig',	PanelPOS(2,:), LegendPOS(2,:), 0);
Fig2SubPlot (thisFig, 'Figures\profiles-a-E-1.00-0.10-10.00-0.50.fig',	PanelPOS(3,:), LegendPOS(3,:), 0);
Fig2SubPlot (thisFig, 'Figures\profiles-a-G-0.00-0.10-10.00-0.50.fig',	PanelPOS(4,:), LegendPOS(4,:), 0);
Fig2SubPlot (thisFig, 'Figures\profiles-t-E-1.00-0.10-10.00-0.50.fig',	PanelPOS(5,:), LegendPOS(5,:), 0);
Fig2SubPlot (thisFig, 'Figures\profiles-t-G-1.00-0.10-10.00-0.50.fig',	PanelPOS(6,:), LegendPOS(6,:), 0);
Fig2SubPlot (thisFig, 'Figures\profiles-g-E-1.00-1.00-0.10-10.00.fig',	PanelPOS(7,:), LegendPOS(7,:), 0);
Fig2SubPlot (thisFig, 'Figures\profiles-g-G-0.00-1.00-0.10-10.00.fig',	PanelPOS(8,:), LegendPOS(8,:), 0);
Fig2SubPlot (thisFig, 'Figures\profiles-f-E-1.00-1.00-0.10-0.50.fig',	PanelPOS(9,:), LegendPOS(9,:), 0);
Fig2SubPlot (thisFig, 'Figures\profiles-f-G-0.00-1.00-0.10-0.50.fig',	PanelPOS(10,:), LegendPOS(10,:), 0);

LayPanelsIDs (PanelPOS, 0.05, 0.01, 'A1A2B1B2C1C2D1D2E1E2', 2, -1, '0');
SaveFigure (thisFig, 'F2-profiles', 'tiff');
