# Supplementary material for: Oscillations via Spike-Timing Dependent Plasticity in a Feed-Forward Model
Source: PLoS Comput Biol. 2016 Apr 15;12(4):e1004878. doi: 10.1371/journal.pcbi.1004878 (PMC4833372; doi:10.1371/journal.pcbi.1004878)
Supplement: S1 Software — It also contains all the scripts that generated the figures. (ZIP) [file pcbi.1004878.s001.zip › STDP+OSC-PLOS151226/Oscillations/Plot1synSTDPbyPhase.m]

clear all; path (path, '..\CommonLib');
SetPlotDEFS;

PathPref = 'SimLog\1SynInOsc-8s-120m\';
FilesDesc = ReadExcel([PathPref 'batchOut.csv']);
WorkingPoint = '1SynInOsc'; ProcessingMinutes = 60; SetWorkingPoint; LInFinit;
%%
colorSet = FOUR_COLORS;
Phis4TheoreticalCurve = -1:1e-3:1;

RateACs	= [FilesDesc.CommonRateAC;];
AC_Fs	= [FilesDesc.CommonAC_F;];
LearningTypes	= [FilesDesc.LearningType;];
LearningMus		= [FilesDesc.InhLearningMu;];
LearningAlphas	= [FilesDesc.InhLearningAlpha;];
LearningThetas	= [FilesDesc.InhLearningTheta;];

Cond2Plot = {
	% Amp,	Freq,		Kernel,	Theta,			Alpha,			Mu,			Key,	LegendPos
 	40,		10,			'G',	[1 -1],			1,				0.1,		't',	[0.37 0.35 0.15 0.15];
% 	40,		10,			'E',	1,		[0.85 0.95 1.05 1.15],	0.1,		'a',	[0.3 0.35 0.15 0.15];
% 	40,		10,			'A',	1,		[0.85 0.95 1.05 1.15],	0.1,		'a',	[0.3 0.35 0.15 0.15];

% 	40,		10,			'E',	1,				1,		[0 0.1 0.2 0.4],	'm',	[0.3 0.35 0.15 0.15];
% 	40,		10,			'G',	0,				1,		[0 0.1 0.2 0.4],	'm',	[0.47 0.35 0.15 0.15];
% 	
% 	40,		10,			'E',	1,		[0.85 0.95 1.05 1.15],	0.1,		'a',	[0.3 0.35 0.15 0.15];
% 	40,		10,			'G',	0,		[0.85 0.95 1.05 1.15],	0.1,		'a',	[0.47 0.3 0.15 0.15];
% 	
% 	40,		10,			'E',	[0.5 1 2 4],	1,				0.1,		't',	[0.3 0.35 0.15 0.15];
% 	40,		10,			'G',	[0 0.5 1 1.5],	1,				0.1,		't',	[0.37 0.35 0.15 0.15];
% 	
% 	40,	[5 10 20 40],	'E',	1,				1,				0.1,		'f',	[0.3 0.35 0.15 0.15];
% 	40,	[5 10 20 40],	'G',	0,				1,				0.1,		'f',	[0.47 0.35 0.15 0.15];
% 
% 	[20 30 35 40],	10,	'E',	1,				1.05,			0,			's',	[0.3 0.35 0.15 0.15];
	};

for RCi = 1:size (Cond2Plot, 1)
	RateAC2plot	= Cond2Plot{RCi, 1};
	AC_F2plot	= Cond2Plot{RCi, 2};
	Type2Plot	= Cond2Plot{RCi, 3};
	Theta2Plot	= Cond2Plot{RCi, 4};
	Alpha2Plot	= Cond2Plot{RCi, 5};
	Mu2Plot		= Cond2Plot{RCi, 6};
	PlotKey		= Cond2Plot{RCi, 7};
	LegendPos	= Cond2Plot{RCi, 8};
	
	switch (PlotKey)
		case {'m'}
			PlotDesc = sprintf ('rule = %c(%.2f), \\alpha = %.2f, \\mu = X, f = %.1f', Type2Plot, Theta2Plot, Alpha2Plot, AC_F2plot);
			PlotName = sprintf ('m-%.2f-%.2f-%.2f', Theta2Plot, Alpha2Plot, AC_F2plot);
			AllKeys = Mu2Plot;
		case {'a'}
			PlotDesc = sprintf ('rule = %c(%.2f), \\alpha = X, \\mu = %.2f, f = %.1f', Type2Plot, Theta2Plot, Mu2Plot, AC_F2plot);
			PlotName = sprintf ('a-%.2f-%.2f-%.2f', Theta2Plot, Mu2Plot, AC_F2plot);
			AllKeys = Alpha2Plot;
		case {'t'}
			PlotDesc = sprintf ('rule = %c(X), \\alpha = %.2f, \\mu = %.2f, f = %.1f', Type2Plot, Alpha2Plot, Mu2Plot, AC_F2plot);
			PlotName = sprintf ('t-%c-%.2f-%.2f-%.2f', Type2Plot, Alpha2Plot, Mu2Plot, AC_F2plot);
			AllKeys = Theta2Plot;
		case {'f'}
			PlotDesc = sprintf ('rule = %c(%.2f), \\alpha = %.2f, \\mu = %.2f, f = X', Type2Plot, Theta2Plot, Alpha2Plot, Mu2Plot);
			PlotName = sprintf ('f-%.2f-%.2f-%.2f', Theta2Plot, Alpha2Plot, Mu2Plot);
			AllKeys = AC_F2plot;
		case {'s'}
			PlotDesc = sprintf ('rule = %c(%.2f), \\alpha = %.2f, \\mu = %.2f, f = X', Type2Plot, Theta2Plot, Alpha2Plot, Mu2Plot);
			PlotName = sprintf ('s-%.2f-%.2f-%.2f', Theta2Plot, Alpha2Plot, Mu2Plot);
			AllKeys = RateAC2plot;
	end;
	curvesCount = length (AllKeys);
	plotLegend = cell(curvesCount, 1);
	
	thisFig = LayFig (1, 8, -1, -1, '0');
	title (PlotDesc);
	
	% simulation curves
	for curveI = 1:curvesCount
		switch (PlotKey)
			case {'m'}
				Mu2Plot = AllKeys(curveI);
				plotLegend(curveI) = {sprintf( '\\mu = %.1f', Mu2Plot)};
			case {'a'}
				Alpha2Plot = AllKeys(curveI);
				plotLegend(curveI) = {sprintf( '\\alpha = %.2f', Alpha2Plot)};
			case {'t'}
				Theta2Plot = AllKeys(curveI);
				plotLegend(curveI) = {sprintf( '\\theta = %.1f', Theta2Plot)};
			case {'f'}
				AC_F2plot = AllKeys(curveI);
				plotLegend(curveI) = {sprintf( 'f = %d Hz', AC_F2plot)};
			case {'s'}
				RateAC2plot = AllKeys(curveI);
				plotLegend(curveI) = {sprintf( 'A = %d Hz', RateAC2plot)};
		end;
		
		Records2plot = find (RateACs==RateAC2plot & AC_Fs==AC_F2plot & ...
			LearningTypes==Type2Plot & LearningThetas==Theta2Plot & LearningAlphas==Alpha2Plot & LearningMus==Mu2Plot);
		[phix, Weights] = CalcWstatsOfPhi (PathPref, FilesDesc(Records2plot));
		
		% Plot weights vs phi
		errorbar (phix/pi, Weights (:, 1), Weights (:, 2), 'o', 'Color', colorSet(curveI,:), 'LineWidth', 1, 'MarkerSize', 2);
	end;
	% simulation curves
	
	% theoretical curves
	for curveI = 1:curvesCount
		switch (PlotKey)
			case {'m'}
				Mu2Plot = AllKeys(curveI); if (Mu2Plot == 0); Mu2Plot = 1e-6; end;
			case {'a'}
				Alpha2Plot = AllKeys(curveI);
			case {'t'}
				Theta2Plot = AllKeys(curveI);
			case {'f'}
				AC_F2plot = AllKeys(curveI);
			case {'s'}
				RateAC2plot = AllKeys(curveI);
		end;
		
		NiTauP = 2*pi*AC_F2plot*LearningTau;
		GammaR = 0.5*(RateAC2plot/40)^2; % DC rate is 40 in all sessions

		AQ = Alpha2Plot * CalcQofPhi (Type2Plot, Theta2Plot, GammaR, NiTauP, Phis4TheoreticalCurve);
		Wstar = 1./(1+AQ.^(1/Mu2Plot));
		plot (Phis4TheoreticalCurve, Wstar, 'Color', colorSet(curveI,:));
	end;
	% theoretical curves
	
	xlabel ('\phi/\pi');
	ylabel ('w^*');
	xlim ([-1, 1]);
	ylim ([-.01, 1.01]);
	LayLgnd (plotLegend, LegendPos(1), LegendPos(2), -1, -1, -1, '0');
	SaveFigure (thisFig, sprintf ('%s-%s', PathPref(8:end-1), PlotName), 'tiff');
end;
