# Supplementary material for: Oscillations via Spike-Timing Dependent Plasticity in a Feed-Forward Model
Source: PLoS Comput Biol. 2016 Apr 15;12(4):e1004878. doi: 10.1371/journal.pcbi.1004878 (PMC4833372; doi:10.1371/journal.pcbi.1004878)
Supplement: S1 Software — It also contains all the scripts that generated the figures. (ZIP) [file pcbi.1004878.s001.zip › STDP+OSC-PLOS151226/Oscillations/Plot2Profiles.m]

clear all; path (path, '..\CommonLib');
PathPref = 'SimLog\Ring-360e-360i-180m\';
FilesDesc = ReadExcel([PathPref 'batchOut.csv']);

ExcLearningMus	= [FilesDesc.ExcLearningMu;];
CommonAC_Freqs	= [FilesDesc.CommonAC_F;];
% RecordID = find (ExcLearningMus==0.1 & CommonAC_Freqs==10);
RecordID = 1;
Record = FilesDesc(RecordID);

load ([PathPref, Record.fileName, 'exc.mat']);
%%
thisFig = LayFig (1, 8, 5, -1, '0');

N = size (ExcSynW, 1);
Ni2 =  N/2;
Nm1 = N-1;
Nm2 = N-2;
OutputPhaseResolution = 1; % parts of a minute
%% 

[NoExcSTDP, NoInhSTDP, ExcDesc, InhDesc, ExcSynW, InhSynW, ExcPhi, InhPhi, SupeposedExc, SupeposedInh, OutputDC, OutputPhase, ExcWeightsStats, InhWeightsStats, Vd, PhLag] = ...
	AnlzPhaseEvolution (PathPref, Record, OutputPhaseResolution);
OutScale = (1:length(OutputPhase))/OutputPhaseResolution;

% the -pi is to compensate the +pi of OutputAnglePpi used in the analysis
errorbar (ExcPhi-pi, ExcWeightsStats (:, 1), ExcWeightsStats (:, 2), 'r');
errorbar (PhLag(1,1), .5, .5, 'm');
errorbar (InhPhi-pi, InhWeightsStats (:, 1), InhWeightsStats (:, 2), 'b');

xlim ([-pi, pi]);
ylim ([0, 1]);
xlabel ('{\fontname{symbol}j}-{\fontname{symbol}j}_{post}'); % {\fontname{symbol}j} is a workaround for the \varphi latex
ylabel ('W');

%% for all panels
SaveFigure (thisFig, '2Profiles', 'tiff');
