# Supplementary material for: Oscillations via Spike-Timing Dependent Plasticity in a Feed-Forward Model
Source: PLoS Comput Biol. 2016 Apr 15;12(4):e1004878. doi: 10.1371/journal.pcbi.1004878 (PMC4833372; doi:10.1371/journal.pcbi.1004878)
Supplement: S1 Software — It also contains all the scripts that generated the figures. (ZIP) [file pcbi.1004878.s001.zip › STDP+OSC-PLOS151226/Oscillations/PlotDriftVsX.m]

clear all; path (path, '..\CommonLib');
PathPref = 'SimLog\Ring-1200e-0i-90m\';
FilesDesc = ReadExcel([PathPref 'batchOut.csv']);
%%
OutputPhaseResolution = 1; % parts of a minute
LearningTau = 20e-3;

RateACs	= [FilesDesc.CommonRateAC;];
AC_Fs	= [FilesDesc.CommonAC_F;];
LearningTypes	= [FilesDesc.LearningType;];
LearningMus		= [FilesDesc.InhLearningMu;];
LearningAlphas	= [FilesDesc.InhLearningAlpha;];
LearningThetas	= [FilesDesc.InhLearningTheta;];

ThetasX = [0,0.1,0.2,0.3,0.35,0.4,0.45,0.5,0.55,0.6,0.7,0.8];
FreqX = [24,26,27,28,29,30,31,32,33,34,36];
FreqX2 = [20,22,23,24,25,26,27,28,29,30];

Cond2Plot = {
	% Amp,	Freq,	Kernel,	Theta,		Alpha,	Mu,	Key,	LegendPos
	10,		10,		'G',	ThetasX,	1,		0,	't',	[0.37 0.35 0.15 0.15];
	10,		FreqX,	'E',	1,			1,		0,	'f',	[0.37 0.35 0.15 0.15];
	};


for RCi = 1:size (Cond2Plot, 1)
	RateACOfXval= Cond2Plot{RCi, 1};
	AC_FOfXval	= Cond2Plot{RCi, 2};
	TypeOfXval	= Cond2Plot{RCi, 3};
	ThetaOfXval	= Cond2Plot{RCi, 4};
	AlphaOfXval	= Cond2Plot{RCi, 5};
	MuOfXval	= Cond2Plot{RCi, 6};
	PlotKey		= Cond2Plot{RCi, 7};
	LegendPos	= Cond2Plot{RCi, 8};
	
	switch (PlotKey)
		case {'m'}
			PlotDesc = sprintf ('rule = %c(%.2f), \\alpha = %.2f, \\mu = X, f = %.1f', TypeOfXval, ThetaOfXval, AlphaOfXval, AC_FOfXval);
			PlotName = sprintf ('m-%.2f-%.2f-%.2f', ThetaOfXval, AlphaOfXval, AC_FOfXval);
			Xlbl = '\mu';
			AllKeys = MuOfXval;
		case {'a'}
			PlotDesc = sprintf ('rule = %c(%.2f), \\alpha = X, \\mu = %.2f, f = %.1f', TypeOfXval, ThetaOfXval, MuOfXval, AC_FOfXval);
			PlotName = sprintf ('a-%.2f-%.2f-%.2f', ThetaOfXval, MuOfXval, AC_FOfXval);
			Xlbl = '\alpha';
			AllKeys = AlphaOfXval;
		case {'t'}
			PlotDesc = sprintf ('rule = %c(X), \\alpha = %.2f, \\mu = %.2f, f = %.1f', TypeOfXval, AlphaOfXval, MuOfXval, AC_FOfXval);
			PlotName = sprintf ('t-%c-%.2f-%.2f-%.2f', TypeOfXval, AlphaOfXval, MuOfXval, AC_FOfXval);
			Xlbl = 'T [ms]';
			AllKeys = ThetaOfXval;
		case {'f'}
			PlotDesc = sprintf ('rule = %c(%.2f), \\alpha = %.2f, \\mu = %.2f, f = X', TypeOfXval, ThetaOfXval, AlphaOfXval, MuOfXval);
			PlotName = sprintf ('f-%c-%.2f-%.2f-%.2f', TypeOfXval, ThetaOfXval, AlphaOfXval, MuOfXval);
			Xlbl = 'F [Hz]';
			AllKeys = AC_FOfXval;
		case {'s'}
			PlotDesc = sprintf ('rule = %c(%.2f), \\alpha = %.2f, \\mu = %.2f, f = X', TypeOfXval, ThetaOfXval, AlphaOfXval, MuOfXval);
			PlotName = sprintf ('s-%.2f-%.2f-%.2f', ThetaOfXval, AlphaOfXval, MuOfXval);
			Xlbl = 'A [Sp/sec]';
			AllKeys = RateACOfXval;
	end;
	Xcount = length (AllKeys);
	
	thisFig = LayFig (1, 8, -1, -1, '0');
	
	Vdrift = zeros (Xcount, 2);
	for Xid = 1:Xcount
		switch (PlotKey)
			case {'m'}
				MuOfXval = AllKeys(Xid);
			case {'a'}
				AlphaOfXval = AllKeys(Xid);
			case {'t'}
				ThetaOfXval = AllKeys(Xid);
			case {'f'}
				AC_FOfXval = AllKeys(Xid);
			case {'s'}
				RateACOfXval = AllKeys(Xid);
		end;
		RecordOfXval = find (RateACs==RateACOfXval & AC_Fs==AC_FOfXval & ...
			LearningTypes==TypeOfXval & LearningThetas==ThetaOfXval & LearningAlphas==AlphaOfXval & LearningMus==MuOfXval);
		[NoExcSTDP, NoInhSTDP, ExcDesc, InhDesc, ExcSynW, InhSynW, ExcPhi, InhPhi, SupeposedExc, SupeposedInh, OutputDC, OutputPhase, ExcWeightsStats, InhWeightsStats, Vd, PhLag] = ...
			AnlzPhaseEvolution (PathPref, FilesDesc(RecordOfXval), OutputPhaseResolution);
		Vdrift(Xid, :) = Vd;
	end;
	% Plot Drift vs X
	if (PlotKey == 't')
		AllKeys = 1000*LearningTau*AllKeys;
	end;
	errorbar (AllKeys, Vdrift(:, 1), Vdrift(:, 2), 'LineWidth', 1.5);
	plot ([AllKeys(1), AllKeys(end)], [0 0], 'k');
	xlim ([AllKeys(1), AllKeys(end)]);
	ylim ([min(Vdrift(:, 1)), max(Vdrift(:, 1))]);
	ylabel ('V [RPH]');
	xlabel (Xlbl);
	
	SaveFigure (thisFig, sprintf ('VvsX-%s-%s', PathPref(8:end-1), PlotName), 'tiff');
end;
