# Supplementary material for: Oscillations via Spike-Timing Dependent Plasticity in a Feed-Forward Model
Source: PLoS Comput Biol. 2016 Apr 15;12(4):e1004878. doi: 10.1371/journal.pcbi.1004878 (PMC4833372; doi:10.1371/journal.pcbi.1004878)
Supplement: S1 Software — It also contains all the scripts that generated the figures. (ZIP) [file pcbi.1004878.s001.zip › STDP+OSC-PLOS151226/Oscillations/PlotPopProfileVsStaticSolution.m]

clear all; path (path, '..\CommonLib');
PathPref = 'SimLog\Ring-1200e-0i-90m\';
FilesDesc = ReadExcel([PathPref 'batchOut.csv']);
%%
OutputPhaseResolution = 1; % parts of a minute
Phis4TheoreticalCurve = -1:1e-3:1;
LearningTau = 20e-3;

RateACs	= [FilesDesc.CommonRateAC;];
AC_Fs	= [FilesDesc.CommonAC_F;];
LearningTypes	= [FilesDesc.LearningType;];
LearningMus		= [FilesDesc.InhLearningMu;];
LearningAlphas	= [FilesDesc.InhLearningAlpha;];
LearningThetas	= [FilesDesc.InhLearningTheta;];

Cond2Plot = {
	% Amp,  Freq,  Kernel,  Theta,  Alpha,  Mu,	LegendPos
	10,		10,		'G',	0,		1,		0,	0;
	10,		10,		'G',	.45,	1,		0,	0;
	10,		10,		'G',	.8,		1,		0,	0;
	10,		24,		'E',	1,		1,		0,	0;
	10,		29,		'E',	1,		1,		0,	0;
	10,		36,		'E',	1,		1,		0,	0;
	};

for RCi = 1:size (Cond2Plot, 1)
	RateACOfPlot= Cond2Plot{RCi, 1};
	AC_FOfPlot	= Cond2Plot{RCi, 2};
	TypeOfPlot	= Cond2Plot{RCi, 3};
	ThetaOfPlot	= Cond2Plot{RCi, 4};
	AlphaOfPlot	= Cond2Plot{RCi, 5};
	MuOfPlot	= Cond2Plot{RCi, 6};
	LegendPos	= Cond2Plot{RCi, 7};
	
	RecordID = find (RateACs==RateACOfPlot & AC_Fs==AC_FOfPlot & ...
		LearningTypes==TypeOfPlot & LearningThetas==ThetaOfPlot & LearningAlphas==AlphaOfPlot & LearningMus==MuOfPlot);
	Record = FilesDesc(RecordID);
	[NoExcSTDP, NoInhSTDP, ExcDesc, InhDesc, ExcSynW, InhSynW, ExcPhi, InhPhi, SupeposedExc, SupeposedInh, OutputDC, OutputPhase, ExcWeightsStats, InhWeightsStats, Vd, PhLag] = ...
		AnlzPhaseEvolution (PathPref, Record, OutputPhaseResolution);
	% static profile calc
	
	AC_F2plot = ExcDesc.AC_F;
	Alpha2Plot = Record.ExcLearningAlpha;
	Mu2Plot = Record.ExcLearningMu; if (Mu2Plot==0); Mu2Plot=1e-9; end;
	Theta2Plot = Record.ExcLearningTheta;
	Type2Plot = Record.LearningType;
	
	NiTauP = 2*pi*AC_F2plot*LearningTau;
	OutputAC = abs (OutputPhase)*OutputPhaseResolution/60;
	GammaR = 0.5*ExcDesc.RateAC/ExcDesc.RateDC*mean(OutputAC(end/2:end))/mean(OutputDC(end/2:end));
% 	GammaR = ExcDesc.RateAC/ExcDesc.RateDC*mean(OutputAC(end/2:end))/mean(OutputDC(end/2:end));
% should check - seems there's a factor of 2 bug in the post AC/DC eval
	
	AQ = Alpha2Plot * CalcQofPhi (Type2Plot, Theta2Plot, GammaR, NiTauP, Phis4TheoreticalCurve);
	Wstar = 1./(1+AQ.^(1/Mu2Plot));
	% static profile calc
	
	thisFig = LayFig (1, 8, -1, -1, '0');
	
	% static profile
	plot (pi*Phis4TheoreticalCurve, Wstar, 'k', 'LineWidth', 1.5);
	% the -pi is to compensate the +pi of OutputAnglePpi used in the analysis
	errorbar (ExcPhi-pi, ExcWeightsStats (:, 1), ExcWeightsStats (:, 2), 'r');
	%
	X1 = angle (exp (1i*pi*Phis4TheoreticalCurve) * Wstar');
	X2 = PhLag(1,1);
	X3 = X1 - X2;
	plot ([X1 X1], [0 1], '--', 'Color', [.7, .7, .7], 'LineWidth', 1);
	plot ([X2 X2], [0 1], '--', 'Color',  [1,  0,  1], 'LineWidth', 1);
	plot ([X3 X3], [0 1], '--', 'Color',  [0,  0,  1], 'LineWidth', 1);
	
	ph2d = 1000/(2*pi*AC_F2plot);
	xlim ([-pi, pi]);
	ylim ([-0.005, 1.005]);
% 	xlabel ('$\varphi$-$\varphi_{post}$', 'Interpreter', 'latex');
	xlabel ('{\fontname{symbol}j}-{\fontname{symbol}j}_{post}'); % {\fontname{symbol}j} is a workaround for the \varphi latex
	ylabel ('w');
	if (TypeOfPlot == 'G')
		text (1.6, .9, sprintf ('T = %d ms', 1000*Theta2Plot*LearningTau));
	else
		text (1.6, .9, sprintf ( 'f = %d Hz', AC_F2plot'));
	end;
	
	NameTemplate = '%s%s%c%.2f%.2f%.2f%d%.1f';
	FileName = sprintf (NameTemplate, 'WvsWs', PathPref(8:end-1), Record.LearningType, Record.ExcLearningTheta, Record.ExcLearningMu, Record.ExcLearningAlpha, ExcDesc.RateAC, ExcDesc.AC_F);
	
	SaveFigure (thisFig, FileName, 'tiff');
end;
