# Supplementary material for: Oscillations via Spike-Timing Dependent Plasticity in a Feed-Forward Model
Source: PLoS Comput Biol. 2016 Apr 15;12(4):e1004878. doi: 10.1371/journal.pcbi.1004878 (PMC4833372; doi:10.1371/journal.pcbi.1004878)
Supplement: S1 Software — It also contains all the scripts that generated the figures. (ZIP) [file pcbi.1004878.s001.zip › STDP+OSC-PLOS151226/Oscillations/PlotPostRaster.m]

clear all; path (path, '..\CommonLib');
SetPlotDEFS;

PathPref = 'SimLog\Ring-120e-0i-180m\';
FilesDesc = ReadExcel([PathPref 'batchOut.csv']);

ExcLearningMus	= [FilesDesc.ExcLearningMu;];
CommonAC_Freqs	= [FilesDesc.CommonAC_F;];
RecordID = find (ExcLearningMus==0.1 & CommonAC_Freqs==10);
Record = FilesDesc(RecordID);

load ([PathPref, Record.fileName, 'PstActivity.mat']);
%%
colorSet = FOUR_COLORS;
thisFig = LayFig (1, -1, 10, -1, '0');

DisplayMinutes = [0 25 30 35 65 70 75 80];
PanelPOS = [
	[0.07 0.76 0.42 0.15];
	[0.07 0.54 0.42 0.15];
	[0.07 0.32 0.42 0.15];
	[0.07 0.10 0.42 0.15];
	[0.56 0.76 0.42 0.15];
	[0.56 0.54 0.42 0.15];
	[0.56 0.32 0.42 0.15];
	[0.56 0.10 0.42 0.15];
	];

%% display the upper 2 pannels
plotCount = length (DisplayMinutes);
for m = 1:plotCount
	LaySub (PanelPOS(m,:), -1, '0'); grid;
	minute = DisplayMinutes(m) + 1;

	SpikesX = mod (PstActivity(minute).SpikesTimes, 1000);
	SpikesY = floor (PstActivity(minute).SpikesTimes / 1000);
	plot (SpikesX, SpikesY, '.b');

	if (mod (m, 4) == 0)
		xlabel ('t [ms]');
	else
		set (gca, 'XTickLabel', '');
	end;
	ylim ([1 60]);
	LayText (0, 70, sprintf('%d min', minute-1), -1', '0');
end;

%% 
SaveFigure (thisFig, 'PostRaster', 'tiff');
