# Supplementary material for: Oscillations via Spike-Timing Dependent Plasticity in a Feed-Forward Model
Source: PLoS Comput Biol. 2016 Apr 15;12(4):e1004878. doi: 10.1371/journal.pcbi.1004878 (PMC4833372; doi:10.1371/journal.pcbi.1004878)
Supplement: S1 Software — It also contains all the scripts that generated the figures. (ZIP) [file pcbi.1004878.s001.zip › STDP+OSC-PLOS151226/Oscillations/PlotProfileDynamics.m]

clear all; path (path, '..\CommonLib');
SetPlotDEFS;

PathPref = 'SimLog\Ring-120e-0i-180m\';
FilesDesc = ReadExcel([PathPref 'batchOut.csv']);

ExcLearningMus	= [FilesDesc.ExcLearningMu;];
CommonAC_Freqs	= [FilesDesc.CommonAC_F;];
RecordID = find (ExcLearningMus==0.1 & CommonAC_Freqs==10);
% RecordID = 1;
Record = FilesDesc(RecordID);

load ([PathPref, Record.fileName, 'exc.mat']);
%%
colorSet = FOUR_COLORS;
thisFig = LayFig (1, -1, 10, -1, '0');

PanelPOS = [
	[0.07 0.71 0.41 0.27];
	[0.57 0.71 0.41 0.27];
	[0.07 0.45 0.63 0.15];
	[0.07 0.28 0.63 0.15];
	[0.07 0.11 0.63 0.15];
	[0.79 0.41 0.19 0.18];
	[0.79 0.11 0.19 0.18];
	];
LegendPOS = [
	[0.38 0.92 0.5 0.55];
	[0.86 0.92 0.5 0.55];
	[0.40 0.29 0.6 0.8];
	];

% definitions for the 2 upper panels
Samples2Sum = 1:60;
DisplayMinutes = {[0 30 35 40]; [65 70 75 80];};

% definitions for the 3 panels on the bottom left
OutputPhaseResolution = 1; % parts of a minute
MinScale = (1:Record.ProcessingMinutes*60)/60;
CutoffTime = 120; % don't display more than 120 min

N = size (ExcSynW, 1);
Ni2 =  N/2;
Nm1 = N-1;
Nm2 = N-2;

%% display the upper 2 pannels
for d = 1:2
	LaySub (PanelPOS(d,:), -1, '0');
	minList = DisplayMinutes{d};
	plotCount = length (minList);
	plotLegend = cell(plotCount,1);

	for i = 1:plotCount
		start = 60 * minList(i);
		profile = mean (ExcSynW(:, Samples2Sum+start), 2);
		profile = (profile ([Nm1 N 1:Nm2]) + profile ([N 1:Nm1]) + profile + profile ([3:N 1 2]) + profile ([2:N 1])) / 5;
		plot (profile, 'Color', colorSet(i,:), 'LineWidth', 1.5);
		plotLegend(i) = {sprintf('%d min', minList(i))};
	end;

	LayLgnd (plotLegend, LegendPOS(d, 1), LegendPOS(d, 2), LegendPOS(d, 3), LegendPOS(d, 4), -1, '0');
	xlabel ('synapse id');
	ylabel ('w');
	xlim ([1 N]);
	set (gca, 'YTick', [0, 1]);
end;
%% display the 3 panels on the bottom left

[NoExcSTDP, NoInhSTDP, ExcDesc, InhDesc, ExcSynW, InhSynW, ExcPhi, InhPhi, SupeposedExc, SupeposedInh, OutputDC, OutputPhase, ExcWeightsStats, InhWeightsStats, Vd, PhLag] = ...
	AnlzPhaseEvolution (PathPref, Record, OutputPhaseResolution);
OutScale = (1:length(OutputPhase))/OutputPhaseResolution;

TitleTeplate = '%s: K = %c(%.1f), \\mu = %.2f, \\alpha = %.2f, A = %d Sp/sec, F = %.1f Hz';
NameTemplate = '%s%s%c%.2f%.2f%.2f%d%.1f';

info = sprintf (TitleTeplate, 'E', Record.LearningType, Record.ExcLearningTheta, Record.ExcLearningMu, Record.ExcLearningAlpha, ExcDesc.RateAC, ExcDesc.AC_F);
FileName = sprintf (NameTemplate, 'Wdyn', PathPref(8:end-1), Record.LearningType, Record.ExcLearningTheta, Record.ExcLearningMu, Record.ExcLearningAlpha, ExcDesc.RateAC, ExcDesc.AC_F);

LaySub (PanelPOS(3,:), -1, '0');
for j = 1:Ni2-1
	plot (MinScale, ExcSynW(j,:), 'Color', [0,0,1-0.7*j/Ni2], 'LineWidth', .5);
	plot (MinScale, ExcSynW(Ni2+j,:), 'Color', [0.3+0.7*j/Ni2,0,0], 'LineWidth', .5);
end;
plot (MinScale, ExcSynW(Ni2,:), 'Color', [0,0,0], 'LineWidth', 2);
plot (MinScale, ExcSynW(end,:), 'Color', [1,0,1], 'LineWidth', 2);
xlim ([0, CutoffTime]);
ylabel ('w(i)');
set (gca, 'XTickLabel', '');
set (gca, 'YTick', [0, 1]);

LaySub (PanelPOS(4,:), -1, '0');
plot (MinScale, 100*abs (SupeposedExc), 'r', 'LineWidth', 1.5);
plot (OutScale, abs (OutputPhase)*OutputPhaseResolution/60, 'k', 'LineWidth', 1.5);
LayLgnd ({'Pre', 'Post'}, LegendPOS(3,1), LegendPOS(3,2), LegendPOS(3, 3), LegendPOS(3, 4), -1, '0');
xlim ([0, CutoffTime]);
ylim ([0, max(100*abs (SupeposedExc))]);
ylabel ('{$ \tilde{w} / A_{post}$}', 'Interpreter', 'latex', 'FontSize', 9);
% set (0, 'DefaultAxesFontName', 'Helvetica');
% set (0, 'DefaultAxesFontAngle', 'normal');
set (gca, 'XTickLabel', '');
set (gca, 'YTick', [0, 8]);

LaySub (PanelPOS(5,:), -1, '0');
plot (MinScale, angle (SupeposedExc), 'r', 'LineWidth', 1.5);
plot (OutScale, angle (OutputPhase), 'k', 'LineWidth', 1.5);
xlim ([0, CutoffTime]);
ylim ([-pi, pi]);
ylabel ('\psi / {\fontname{symbol}j}_{post}', 'FontSize', 9);
xlabel ('t [min]');
set (gca, 'YTick', [-2, 0, 2]);
%% display the 2 panels on the bottom right

LaySub (PanelPOS(6,:), -1, '0');
BinSize = 0.02;
Wbins = 0:BinSize:1;
History4Stat = 0.5;
RelevanHistory = round (History4Stat*Record.ProcessingMinutes*60);
xW = reshape (ExcSynW(:,(end-RelevanHistory+1):end), 1, RelevanHistory*N);
pW = hist (xW, Wbins)/(length(xW)*BinSize); bar (Wbins, pW); xlim ([0 1]);
eb = max (pW)/2;
errorbar (mean (xW), eb, eb, 'c');
ylim ([0, 2*eb]);
xlabel ('w');
ylabel ('P');
set (gca, 'YTick', [0, 4]);

LaySub (PanelPOS(7,:), -1, '0');
% the -pi is to compensate the +pi of OutputAnglePpi used in the analysis
errorbar (ExcPhi-pi, ExcWeightsStats (:, 1), ExcWeightsStats (:, 2), 'r');
errorbar (PhLag(1,1), .5, .5, 'm');

xlim ([-pi, pi]);
ylim ([0, 1]);
xlabel ('{\fontname{symbol}j}-{\fontname{symbol}j}_{post}'); % {\fontname{symbol}j} is a workaround for the \varphi latex
ylabel ('W');
set (gca, 'YTick', [0, 1]);

%% for all panels
LayPanelsIDs (PanelPOS, 0.07, 0.00, 'ABCDEFGH', 1, -1, '0');
SaveFigure (thisFig, ['F4-' FileName], 'tiff');
