# Supplementary material for: Oscillations via Spike-Timing Dependent Plasticity in a Feed-Forward Model
Source: PLoS Comput Biol. 2016 Apr 15;12(4):e1004878. doi: 10.1371/journal.pcbi.1004878 (PMC4833372; doi:10.1371/journal.pcbi.1004878)
Supplement: S1 Software — It also contains all the scripts that generated the figures. (ZIP) [file pcbi.1004878.s001.zip › STDP+OSC-PLOS151226/Oscillations/PlotRing.m]

N = 5;
x = 2*pi*(0:0.01:2);

phi = 2*pi*(1:N)/N;

thisFig = LayFig (1, 3, 6, -1, '0');
for i = 1:N
	subplot (N, 1, i);
	plot (x, sin (x + phi (i)), 'LineWidth', 2);
	xlim ([0 max(x)]);
	ylim ([-1.1 1.1]);
	set (gca, 'box', 'off', 'xcolor', [.9 .9 .9], 'ycolor', [.9 .9 .9], 'xtick', [], 'ytick', []);
end;
SaveFigure (thisFig, 'ring', 'tiff');
