# Supplementary material for: Oscillations via Spike-Timing Dependent Plasticity in a Feed-Forward Model
Source: PLoS Comput Biol. 2016 Apr 15;12(4):e1004878. doi: 10.1371/journal.pcbi.1004878 (PMC4833372; doi:10.1371/journal.pcbi.1004878)
Supplement: S1 Software — It also contains all the scripts that generated the figures. (ZIP) [file pcbi.1004878.s001.zip › STDP+OSC-PLOS151226/Oscillations/PlotSTDPrules.m]

clear all; path (path, '..\CommonLib');
SetLearningK;
%%
thisFig = LayFig (0, -1, 10, -1, '0');
PanelPOS = [
	[0.08 0.57 0.40 0.40];
	[0.08 0.12 0.40 0.40];
	[0.58 0.57 0.40 0.40];
	[0.58 0.12 0.40 0.40];
	];
LegendPOS = [
	[0.12 0.65 0.7 0.9];
	[0    0    0   0];
	[0.62 0.65 0.7 0.9];
	[0.62 0.37 0.7 0.9];
	];
F2SubPlot (PanelPOS(1,:), LegendPOS(1,:), 1, 0);
F2SubPlot (PanelPOS(2,:), LegendPOS(2,:), 0, 0);
KernelsEG2SubPlot (PanelPOS(3,:), LegendPOS(3,:), 'E', [1 0.5 2 4], 0);
KernelsEG2SubPlot (PanelPOS(4,:), LegendPOS(4,:), 'G', [0 -0.5 0.5 1], 0);

LayPanelsIDs (PanelPOS, 0.05, 0.01, 'ABCD', 1, -1, '0');
SaveFigure (thisFig, 'F1-STDPrules', 'tiff');
%%
thisFig = LayFig (0, -1, 5, -1, '0');
PanelPOS = [
	[0.08 0.25 0.40 0.7];
	[0.58 0.25 0.40 0.7];
	];
LegendPOS = [
	[0.12 0.45 0.7 0.9];
	[0.62 0.80 0.7 0.9];
	];
KernelsEG2SubPlot (PanelPOS(1,:), LegendPOS(1,:), 'E', [1 0.5 2 4], 0);
KernelsEG2SubPlot (PanelPOS(2,:), LegendPOS(2,:), 'G', [0 -0.5 0.5 1], 0);

LayPanelsIDs (PanelPOS, 0.05, 0.01, 'AB', 1, -1, '0');
SaveFigure (thisFig, 'STDkernels', 'tiff');
