# Supplementary material for: Oscillations via Spike-Timing Dependent Plasticity in a Feed-Forward Model
Source: PLoS Comput Biol. 2016 Apr 15;12(4):e1004878. doi: 10.1371/journal.pcbi.1004878 (PMC4833372; doi:10.1371/journal.pcbi.1004878)
Supplement: S1 Software — It also contains all the scripts that generated the figures. (ZIP) [file pcbi.1004878.s001.zip › STDP+OSC-PLOS151226/Oscillations/PlotSynEvolution.m]

clear all; path (path, '..\CommonLib');
PathPref = 'SimLog\1SynInOsc120\'; recordID = 480;

FilesDesc = ReadExcel([PathPref 'batchOut.csv']);
Record = FilesDesc(recordID);
%%
load ([PathPref, Record.fileName, 'inh.mat']);
MinScale = 1/60*(1:Record.ProcessingMinutes*60);

figure ('Units', 'centimeters', 'Position', [2 2 16 10]); hold on;

plot (MinScale, InhSynW);
