# Supplementary material for: Oscillations via Spike-Timing Dependent Plasticity in a Feed-Forward Model
Source: PLoS Comput Biol. 2016 Apr 15;12(4):e1004878. doi: 10.1371/journal.pcbi.1004878 (PMC4833372; doi:10.1371/journal.pcbi.1004878)
Supplement: S1 Software — It also contains all the scripts that generated the figures. (ZIP) [file pcbi.1004878.s001.zip › STDP+OSC-PLOS151226/Oscillations/PlotWeakSynProfiles.m]

% only works for Matlab 2014 and earlier with packing legends...
clear all; path (path, '..\CommonLib');
SetPlotDEFS;

ProcessingMinutes = 60;
ConfigurationState = '1SynInOsc'; SetConfiguration;
LInFinit;
%%
colorSet = FOUR_COLORS;
Phis4TheoreticalCurve = -1:1e-3:1;

Cond2Plot = {
 % GammaR,		Freq,		Kernel,	Theta,			Alpha,			Mu,			Key,	LegendPos
	0.5,		10,			'E',	1,				1,		[0 0.1 0.2 0.4],	'm',	[0.3 0.3 0.15 0.15];
	0.5,		10,			'G',	0,				1,		[0 0.1 0.2 0.4],	'm',	[0.47 0.3 0.15 0.15];

	0.5,		10,			'E',	1,		[0.85 0.95 1.05 1.15],	0.1,		'a',	[0.3 0.3 0.15 0.15];
	0.5,		10,			'G',	0,		[0.85 0.95 1.05 1.15],	0.1,		'a',	[0.47 0.3 0.15 0.15];

	0.5,		10,			'E',	[0.5 1 2 4],	1,				0.1,		't',	[0.3 0.3 0.15 0.15];
	0.5,		10,			'G',	[-0.5 0 0.5 1],	1,				0.1,		't',	[0.47 0.3 0.15 0.15];

	[.5 .2 .1 .08],	10,		'E',	1,				1,				0.1,		'g',	[0.3 0.3 0.15 0.15];
	[.5 .2 .1 .08],	10,		'G',	0,				1,				0.1,		'g',	[0.47 0.3 0.15 0.15];

	0.5,	[5 10 20 40],	'E',	1,				1,				0.1,		'f',	[0.3 0.3 0.15 0.15];
	0.5,	[5 10 20 40],	'G',	0,				1,				0.1,		'f',	[0.47 0.3 0.15 0.15];
	};

for RCi = 1:size (Cond2Plot, 1)
	GammaR		= Cond2Plot{RCi, 1};
	AC_F2plot	= Cond2Plot{RCi, 2};
	Type2Plot	= Cond2Plot{RCi, 3};
	Theta2Plot	= Cond2Plot{RCi, 4};
	Alpha2Plot	= Cond2Plot{RCi, 5};
	Mu2Plot		= Cond2Plot{RCi, 6};
	PlotKey		= Cond2Plot{RCi, 7};
	LegendPos	= Cond2Plot{RCi, 8};
	
	switch (PlotKey)
		case {'m'}
			PlotDesc = sprintf ('rule = %c(%.2f), \\alpha = %.2f, \\mu = X, f = %.1f, g = %.2f', Type2Plot, Theta2Plot, Alpha2Plot, AC_F2plot, GammaR);
			PlotName = sprintf ('m-%c-%.2f-%.2f-%.2f-%.2f', Type2Plot, Theta2Plot, Alpha2Plot, AC_F2plot, GammaR);
			AllKeys = Mu2Plot;
		case {'a'}
			PlotDesc = sprintf ('rule = %c(%.2f), \\alpha = X, \\mu = %.2f, f = %.1f, g = %.2f', Type2Plot, Theta2Plot, Mu2Plot, AC_F2plot, GammaR);
			PlotName = sprintf ('a-%c-%.2f-%.2f-%.2f-%.2f', Type2Plot, Theta2Plot, Mu2Plot, AC_F2plot, GammaR);
			AllKeys = Alpha2Plot;
		case {'t'}
			PlotDesc = sprintf ('rule = %c(X), \\alpha = %.2f, \\mu = %.2f, f = %.1f, g = %.2f', Type2Plot, Alpha2Plot, Mu2Plot, AC_F2plot, GammaR);
			PlotName = sprintf ('t-%c-%.2f-%.2f-%.2f-%.2f', Type2Plot, Alpha2Plot, Mu2Plot, AC_F2plot, GammaR);
			AllKeys = Theta2Plot;
		case {'f'}
			PlotDesc = sprintf ('rule = %c(%.2f), \\alpha = %.2f, \\mu = %.2f, f = X, g = %.2f', Type2Plot, Theta2Plot, Alpha2Plot, Mu2Plot, GammaR);
			PlotName = sprintf ('f-%c-%.2f-%.2f-%.2f-%.2f', Type2Plot, Theta2Plot, Alpha2Plot, Mu2Plot, GammaR);
			AllKeys = AC_F2plot;
		case {'g'}
			PlotDesc = sprintf ('rule = %c(%.2f), \\alpha = %.2f, \\mu = %.2f, f = %.1f, g = X', Type2Plot, Theta2Plot, Alpha2Plot, Mu2Plot, AC_F2plot);
			PlotName = sprintf ('g-%c-%.2f-%.2f-%.2f-%.2f', Type2Plot, Theta2Plot, Alpha2Plot, Mu2Plot, AC_F2plot);
			AllKeys = GammaR;
	end;
	curvesCount = length (AllKeys);
	plotLegend = cell(curvesCount, 1);
	
	thisFig = LayFig (1, 8, -1, -1, '0');
	
	for curveI = 1:curvesCount
		switch (PlotKey)
			case {'m'}
				Mu2Plot = AllKeys(curveI);
				plotLegend(curveI) = {sprintf( '\\mu = %.1f', Mu2Plot)};
			case {'a'}
				Alpha2Plot = AllKeys(curveI);
				plotLegend(curveI) = {sprintf( '\\alpha = %.2f', Alpha2Plot)};
			case {'t'}
				Theta2Plot = AllKeys(curveI);
				if (Type2Plot == 'G')
					plotLegend(curveI) = {sprintf('T = %d ms', 1000*Theta2Plot*LearningTau)};
				else
					plotLegend(curveI) = {sprintf('\\tau_- = %d ms', 1000*Theta2Plot*LearningTau)};
				end;
			case {'f'}
				AC_F2plot = AllKeys(curveI);
				plotLegend(curveI) = {sprintf( 'f = %d Hz', AC_F2plot)};
			case {'g'}
				GammaR = AllKeys(curveI);
				plotLegend(curveI) = {sprintf( '\\Gamma_r = %.2f', GammaR)};
		end;
		if (Mu2Plot == 0); Mu2Plot = 1e-6; end;
		
		NiTauP = 2*pi*AC_F2plot*LearningTau;
		AQ = Alpha2Plot * CalcQofPhi (Type2Plot, Theta2Plot, GammaR, NiTauP, Phis4TheoreticalCurve);
		Wstar = 1./(1+AQ.^(1/Mu2Plot));
		plot (Phis4TheoreticalCurve, Wstar, 'Color', colorSet(curveI,:), 'LineWidth', 1.5);
	end;

	if (PlotKey == 'f')
		xlabel ('{\fontname{symbol}j}/\pi'); % {\fontname{symbol}j} is a workaround for the unsupported \varphi
	else
		set (gca, 'XTickLabel', '');
	end
	if (Type2Plot == 'E')
		ylabel ('w^*');
	else
		set (gca, 'YTickLabel', '');
	end
	xlim ([-1, 1]);
	ylim ([-.01, 1.01]);
	LayLgnd (plotLegend, LegendPos(1), LegendPos(2), -1, -1, -1, '0');
	SaveFigure (thisFig, sprintf ('profiles-%s', PlotName), 'tiff');
end;
