# Supplementary material for: Oscillations via Spike-Timing Dependent Plasticity in a Feed-Forward Model
Source: PLoS Comput Biol. 2016 Apr 15;12(4):e1004878. doi: 10.1371/journal.pcbi.1004878 (PMC4833372; doi:10.1371/journal.pcbi.1004878)
Supplement: S1 Software — It also contains all the scripts that generated the figures. (ZIP) [file pcbi.1004878.s001.zip › STDP+OSC-PLOS151226/Oscillations/TestOscRaster.m]

clear all; path (path, '..\CommonLib');
SetLearningK;

ProcessingMinutes = 1;
WorkingPoint = '1SynInOsc'; SetWorkingPoint;
InhLearningCount = 1;
LInFinit;
%%
SpikeTrain = GenRandonSpikeTrainsACDC (ProcessingTimeBins, 1, dt, 0, InhDesc, 0);
RasterX = reshape (SpikeTrain, 1000, 60*ProcessingMinutes)';

figure ('Units', 'centimeters', 'Position', [2 2 16 10]); hold on;
for i = 1:size(RasterX, 1)
	Sp = find (RasterX(i, :));
	plot (Sp, i, '.b');
end;
xlabel ('time [ms]');
