# Supplementary material for: Oscillations via Spike-Timing Dependent Plasticity in a Feed-Forward Model
Source: PLoS Comput Biol. 2016 Apr 15;12(4):e1004878. doi: 10.1371/journal.pcbi.1004878 (PMC4833372; doi:10.1371/journal.pcbi.1004878)
Supplement: S1 Software — It also contains all the scripts that generated the figures. (ZIP) [file pcbi.1004878.s001.zip › STDP+OSC-PLOS151226/Oscillations/TestRecord.m]

load ([PathPref, Record.fileName, 'PreActivity.mat']);
PreExc = zeros (1, 60001);
PreInh = zeros (1, 60001);
for t = 1:Record.ProcessingMinutes
	for i = 1:Record.ExcSynCount
		PreExc(PreActivity(t).ExcSyn(i).SpikesTimes) = PreExc(PreActivity(t).ExcSyn(i).SpikesTimes)+1;
	end
	for i = 1:Record.InhSynCount
		PreInh(PreActivity(t).InhSyn(i).SpikesTimes) = PreInh(PreActivity(t).InhSyn(i).SpikesTimes)+1;
	end;
end
%%
pe = sum(reshape (PreExc(1:60000), 1000, 60),2)/(Record.ExcSynCount*Record.ProcessingMinutes*60);
pi = sum(reshape (PreInh(1:60000), 1000, 60),2)/(Record.InhSynCount*Record.ProcessingMinutes*60);
figure; hold on; plot(pe); plot(pi, 'r')
%%
% figure; hold on; plot(PreExc(1:60000)); plot(PreInh(1:60000), 'r');
Epsd = abs(fft(pe)).^2;
Ipsd = abs(fft(pi)).^2;
figure; hold on; plot(Epsd(2:end)); plot(Ipsd(2:end), 'r');
