# Supplementary material for: Oscillations via Spike-Timing Dependent Plasticity in a Feed-Forward Model
Source: PLoS Comput Biol. 2016 Apr 15;12(4):e1004878. doi: 10.1371/journal.pcbi.1004878 (PMC4833372; doi:10.1371/journal.pcbi.1004878)
Supplement: S1 Software — It also contains all the scripts that generated the figures. (ZIP) [file pcbi.1004878.s001.zip › STDP+OSC-PLOS151226/Oscillations/TestSpikeGen.m]

clear all; path (path, '..\CommonLib');

ProcessingMinutes = 500;
WorkingPoint = 'UniformPhases'; SetWorkingPoint;
LInFinit;
% USE_DELTA_SPIKES = 1;

tic;
Ig = zeros (minuteTimeBins, InhSynCount);
Eg = zeros (minuteTimeBins, ExcSynCount);
for minute = 1:ProcessingMinutes
	GenSynapticInput;
	Ig = InhSynGn;
	Eg = ExcSynGn;	
	sprintf ('min %d ended at %f', minute, toc)
end;
%%
f = (0:(minuteTimeBins-1))/(minuteTimeBins*dt);	% frequency vector

% EgS = sum (Eg(:,1:end/2), 2);
% IgS = sum (Ig(:,1:end/2), 2);
EgS = sum (Eg, 2);
IgS = sum (Ig, 2);

Epsd = abs(fft(EgS)).^2;
Ipsd = abs(fft(IgS)).^2;
figure; hold on; plot(f(2:end/2), Ipsd(2:end/2)); plot(f(2:end/2), Epsd(2:end/2), 'r');
